# Supplementary material for: Pentacyclic fused diborepinium ions with carbene- and carbone-mediated deep-blue to red emission
Source: Chem Sci. 2024 Aug 5;15(35):14358–70. doi: 10.1039/d4sc03835e (PMC11325318; doi:10.1039/d4sc03835e)
Supplement: SC-015-D4SC03835E-s002 [file SC-015-D4SC03835E-s002.cif]

# Supplementary Information (SI) for Chemical Science.
# This journal is © The Royal Society of Chemistry 2024

####################################################################### 
# 
# This file contains crystal structure data downloaded from the 
# Cambridge Structural Database (CSD) hosted by the Cambridge 
# Crystallographic Data Centre (CCDC).
# 
# Full information about CCDC data access policies and citation 
# guidelines are available at http://www.ccdc.cam.ac.uk/access/V1 
# 
# Audit and citation data items may have been added by the CCDC. 
# Please retain this information to preserve the provenance of 
# this file and to allow appropriate attribution of the data. 
# 
#######################################################################

data_1Cl
_database_code_depnum_ccdc_archive 'CCDC 2344133'
loop_
_audit_author_name
_audit_author_address
'Diane A. Dickie '
;University of Virginia
United States of America
;
_audit_update_record             
;
2024-03-28 deposited with the CCDC.	2024-08-05 downloaded from the CCDC.
;
_audit_creation_date             2021-01-01
_audit_creation_method           
;
Olex2 1.3
(compiled 2020.11.12 svn.r5f609507 for OlexSys, GUI svn.r6226)
;
_shelx_SHELXL_version_number     2018/3
_chemical_name_common            ?
_chemical_name_systematic        ?
_chemical_formula_moiety         'C22 H14 B2 Cl2'
_chemical_formula_sum            'C22 H14 B2 Cl2'
_chemical_formula_weight         370.85
_chemical_melting_point          ?
loop_
_atom_type_symbol
_atom_type_description
_atom_type_scat_dispersion_real
_atom_type_scat_dispersion_imag
_atom_type_scat_source
C C 0.0033 0.0016 'International Tables Vol C Tables 4.2.6.8 and 6.1.1.4'
H H 0.0000 0.0000 'International Tables Vol C Tables 4.2.6.8 and 6.1.1.4'
B B 0.0013 0.0007 'International Tables Vol C Tables 4.2.6.8 and 6.1.1.4'
Cl Cl 0.1484 0.1585 'International Tables Vol C Tables 4.2.6.8 and 6.1.1.4'

_shelx_space_group_comment       
;
The symmetry employed for this shelxl refinement is uniquely defined
by the following loop, which should always be used as a source of
symmetry information in preference to the above space-group names.
They are only intended as comments.
;
_space_group_crystal_system      monoclinic
_space_group_IT_number           14
_space_group_name_H-M_alt        'P 1 21/c 1'
_space_group_name_Hall           '-P 2ybc'
loop_
_space_group_symop_operation_xyz
'x, y, z'
'-x, y+1/2, -z+1/2'
'-x, -y, -z'
'x, -y-1/2, z-1/2'

_cell_length_a                   13.331(4)
_cell_length_b                   3.9432(11)
_cell_length_c                   16.631(5)
_cell_angle_alpha                90
_cell_angle_beta                 108.334(7)
_cell_angle_gamma                90
_cell_volume                     829.9(4)
_cell_formula_units_Z            2
_cell_measurement_reflns_used    2103
_cell_measurement_temperature    100.01
_cell_measurement_theta_max      25.293
_cell_measurement_theta_min      2.576
_shelx_estimated_absorpt_T_max   0.980
_shelx_estimated_absorpt_T_min   0.867
_exptl_absorpt_coefficient_mu    0.393
_exptl_absorpt_correction_T_max  0.7452
_exptl_absorpt_correction_T_min  0.5076
_exptl_absorpt_correction_type   multi-scan
_exptl_absorpt_process_details   
;
SADABS-2016/2 (Bruker,2016/2) was used for absorption correction.
wR2(int) was 0.1011 before and 0.0789 after correction.
The Ratio of minimum to maximum transmission is 0.6812.
The \l/2 correction factor is 0.00150.
;
_exptl_absorpt_special_details   ?
_exptl_crystal_colour            orange
_exptl_crystal_colour_primary    orange
_exptl_crystal_density_diffrn    1.484
_exptl_crystal_density_meas      ?
_exptl_crystal_density_method    ?
_exptl_crystal_description       needle
_exptl_crystal_F_000             380
loop_
_exptl_crystal_face_index_h
_exptl_crystal_face_index_k
_exptl_crystal_face_index_l
_exptl_crystal_face_perp_dist
1.00 1.00 -1.00 0.1770
1.00 1.00 0.00 0.1720
-1.00 -1.00 -1.00 0.1160
-1.00 1.00 0.00 0.1840
-1.00 0.00 -1.00 0.0310
1.00 0.00 1.00 0.0230
0.00 0.00 -1.00 0.0260
0.00 0.00 1.00 0.0260
-1.00 0.00 1.00 0.0180
1.00 0.00 -1.00 0.0260
-1.00 0.00 0.00 0.0290
1.00 0.00 0.00 0.0140

_exptl_crystal_size_max          0.373
_exptl_crystal_size_mid          0.053
_exptl_crystal_size_min          0.052
_exptl_transmission_factor_max   ?
_exptl_transmission_factor_min   ?
_diffrn_reflns_av_R_equivalents  0.1091
_diffrn_reflns_av_unetI/netI     0.0837
_diffrn_reflns_Laue_measured_fraction_full 1.000
_diffrn_reflns_Laue_measured_fraction_max 0.999
_diffrn_reflns_limit_h_max       16
_diffrn_reflns_limit_h_min       -16
_diffrn_reflns_limit_k_max       4
_diffrn_reflns_limit_k_min       -4
_diffrn_reflns_limit_l_max       20
_diffrn_reflns_limit_l_min       -20
_diffrn_reflns_number            8643
_diffrn_reflns_point_group_measured_fraction_full 1.000
_diffrn_reflns_point_group_measured_fraction_max 0.999
_diffrn_reflns_theta_full        25.242
_diffrn_reflns_theta_max         25.357
_diffrn_reflns_theta_min         1.609
_diffrn_ambient_temperature      100.01
_diffrn_detector_area_resol_mean ?
_diffrn_measured_fraction_theta_full 1.000
_diffrn_measured_fraction_theta_max 0.999
_diffrn_measurement_device_type  'Bruker APEX-II CCD'
_diffrn_measurement_method       '\f and \w scans'
_diffrn_radiation_type           MoK\a
_diffrn_radiation_wavelength     0.71073
_diffrn_source                   ?
_diffrn_source_current           30.0
_diffrn_source_power             1.5
_diffrn_source_voltage           50.0
_diffrn_standards_number         0
_reflns_Friedel_coverage         0.000
_reflns_Friedel_fraction_full    .
_reflns_Friedel_fraction_max     .
_reflns_number_gt                990
_reflns_number_total             1523
_reflns_special_details          
;
 Reflections were merged by SHELXL according to the crystal
 class for the calculation of statistics and refinement.
 
 _reflns_Friedel_fraction is defined as the number of unique
 Friedel pairs measured divided by the number that would be
 possible theoretically, ignoring centric projections and
 systematic absences.
;
_reflns_threshold_expression     'I > 2\s(I)'
_computing_cell_refinement       'SAINT V8.40B (?, 2016)'
_computing_data_collection       ?
_computing_data_reduction        'SAINT V8.40B (?, 2016)'
_computing_molecular_graphics    'Olex2 1.3 (Dolomanov et al., 2009)'
_computing_publication_material  'Olex2 1.3 (Dolomanov et al., 2009)'
_computing_structure_refinement  'SHELXL 2018/3 (Sheldrick, 2015)'
_computing_structure_solution    'SHELXT 2018/2 (Sheldrick, 2018)'
_refine_diff_density_max         0.318
_refine_diff_density_min         -0.311
_refine_diff_density_rms         0.078
_refine_ls_extinction_coef       .
_refine_ls_extinction_method     none
_refine_ls_goodness_of_fit_ref   1.018
_refine_ls_hydrogen_treatment    constr
_refine_ls_matrix_type           full
_refine_ls_number_parameters     118
_refine_ls_number_reflns         1523
_refine_ls_number_restraints     0
_refine_ls_R_factor_all          0.0947
_refine_ls_R_factor_gt           0.0501
_refine_ls_restrained_S_all      1.018
_refine_ls_shift/su_max          0.000
_refine_ls_shift/su_mean         0.000
_refine_ls_structure_factor_coef Fsqd
_refine_ls_weighting_details     
'w=1/[\s^2^(Fo^2^)+(0.0657P)^2^+0.1603P] where P=(Fo^2^+2Fc^2^)/3'
_refine_ls_weighting_scheme      calc
_refine_ls_wR_factor_gt          0.1177
_refine_ls_wR_factor_ref         0.1385
_refine_special_details          ?
_olex2_refinement_description    
;
1. Fixed Uiso
 At 1.2 times of:
  All C(H) groups
2.a Aromatic/amide H refined with riding coordinates:
 C2(H2), C4(H4), C5(H5), C7(H7), C8(H8), C9(H9), C10(H10)
;
_atom_sites_solution_hydrogens   geom
_atom_sites_solution_primary     dual
_atom_sites_solution_secondary   ?
loop_
_atom_site_label
_atom_site_type_symbol
_atom_site_fract_x
_atom_site_fract_y
_atom_site_fract_z
_atom_site_U_iso_or_equiv
_atom_site_adp_type
_atom_site_occupancy
_atom_site_site_symmetry_order
_atom_site_calc_flag
_atom_site_refinement_flags_posn
_atom_site_refinement_flags_adp
_atom_site_refinement_flags_occupancy
_atom_site_disorder_assembly
_atom_site_disorder_group
B1 B 0.7255(3) 0.4779(11) 0.6131(3) 0.0239(9) Uani 1 1 d . . . . .
C1 C 0.3925(2) 0.5019(9) 0.4437(2) 0.0217(8) Uani 1 1 d . . . . .
Cl1 Cl 0.81618(6) 0.3589(3) 0.55749(6) 0.0310(3) Uani 1 1 d . . . . .
C2 C 0.4219(2) 0.6492(9) 0.5237(2) 0.0220(8) Uani 1 1 d . . . . .
H2 H 0.368044 0.753953 0.541213 0.026 Uiso 1 1 calc R U . . .
C3 C 0.5257(2) 0.6549(9) 0.5809(2) 0.0209(8) Uani 1 1 d . . . . .
C4 C 0.5376(2) 0.8260(10) 0.6609(2) 0.0222(8) Uani 1 1 d . . . . .
H4 H 0.477692 0.955539 0.661382 0.027 Uiso 1 1 calc R U . . .
C5 C 0.6175(3) 0.8349(9) 0.7343(2) 0.0225(8) Uani 1 1 d . . . . .
H5 H 0.602494 0.969426 0.776537 0.027 Uiso 1 1 calc R U . . .
C6 C 0.7221(2) 0.6816(9) 0.7626(2) 0.0213(8) Uani 1 1 d . . . . .
C7 C 0.7750(3) 0.7088(10) 0.8500(2) 0.0270(9) Uani 1 1 d . . . . .
H7 H 0.740392 0.818321 0.884835 0.032 Uiso 1 1 calc R U . . .
C8 C 0.8755(3) 0.5816(10) 0.8869(2) 0.0277(9) Uani 1 1 d . . . . .
H8 H 0.909198 0.602234 0.946248 0.033 Uiso 1 1 calc R U . . .
C9 C 0.9269(3) 0.4228(10) 0.8362(2) 0.0264(9) Uani 1 1 d . . . . .
H9 H 0.995555 0.330186 0.860812 0.032 Uiso 1 1 calc R U . . .
C10 C 0.8775(2) 0.4007(9) 0.7499(2) 0.0233(8) Uani 1 1 d . . . . .
H10 H 0.914328 0.295804 0.716009 0.028 Uiso 1 1 calc R U . . .
C11 C 0.7740(2) 0.5280(10) 0.7093(2) 0.0221(8) Uani 1 1 d . . . . .

loop_
_atom_site_aniso_label
_atom_site_aniso_U_11
_atom_site_aniso_U_22
_atom_site_aniso_U_33
_atom_site_aniso_U_23
_atom_site_aniso_U_13
_atom_site_aniso_U_12
B1 0.0160(19) 0.023(2) 0.031(2) 0.002(2) 0.0052(17) 0.0002(17)
C1 0.0155(17) 0.023(2) 0.025(2) 0.0038(17) 0.0043(14) -0.0011(15)
Cl1 0.0127(4) 0.0504(7) 0.0271(5) -0.0019(5) 0.0022(3) 0.0043(4)
C2 0.0126(16) 0.024(2) 0.030(2) 0.0027(18) 0.0071(14) 0.0003(15)
C3 0.0124(16) 0.024(2) 0.0250(19) 0.0046(17) 0.0039(14) 0.0001(15)
C4 0.0142(17) 0.027(2) 0.0229(19) -0.0002(17) 0.0027(14) -0.0007(15)
C5 0.0177(17) 0.025(2) 0.0238(19) -0.0028(17) 0.0052(14) -0.0009(16)
C6 0.0129(16) 0.024(2) 0.0232(19) -0.0015(17) 0.0010(14) -0.0025(15)
C7 0.0175(18) 0.035(2) 0.027(2) -0.0051(18) 0.0045(15) -0.0045(16)
C8 0.0150(17) 0.040(3) 0.023(2) 0.0028(18) -0.0016(15) -0.0035(16)
C9 0.0113(16) 0.034(3) 0.028(2) 0.0019(18) -0.0016(15) -0.0035(15)
C10 0.0113(16) 0.028(2) 0.029(2) 0.0014(17) 0.0033(14) -0.0004(15)
C11 0.0104(16) 0.028(2) 0.0247(19) 0.0038(17) 0.0005(14) -0.0031(15)

_geom_special_details            
;
 All esds (except the esd in the dihedral angle between two l.s. planes)
 are estimated using the full covariance matrix.  The cell esds are taken
 into account individually in the estimation of esds in distances, angles
 and torsion angles; correlations between esds in cell parameters are only
 used when they are defined by crystal symmetry.  An approximate (isotropic)
 treatment of cell esds is used for estimating esds involving l.s. planes.
;
loop_
_geom_bond_atom_site_label_1
_geom_bond_atom_site_label_2
_geom_bond_distance
_geom_bond_site_symmetry_2
_geom_bond_publ_flag
B1 C1 1.561(5) 3_666 ?
B1 Cl1 1.800(4) . ?
B1 C11 1.539(5) . ?
C1 C2 1.390(5) . ?
C1 C3 1.422(5) 3_666 ?
C2 H2 0.9500 . ?
C2 C3 1.411(4) . ?
C3 C4 1.456(5) . ?
C4 H4 0.9500 . ?
C4 C5 1.344(4) . ?
C5 H5 0.9500 . ?
C5 C6 1.456(5) . ?
C6 C7 1.406(5) . ?
C6 C11 1.420(5) . ?
C7 H7 0.9500 . ?
C7 C8 1.381(5) . ?
C8 H8 0.9500 . ?
C8 C9 1.392(5) . ?
C9 H9 0.9500 . ?
C9 C10 1.382(5) . ?
C10 H10 0.9500 . ?
C10 C11 1.424(4) . ?

loop_
_geom_angle_atom_site_label_1
_geom_angle_atom_site_label_2
_geom_angle_atom_site_label_3
_geom_angle
_geom_angle_site_symmetry_1
_geom_angle_site_symmetry_3
_geom_angle_publ_flag
C1 B1 Cl1 114.5(3) 3_666 . ?
C11 B1 C1 129.5(3) . 3_666 ?
C11 B1 Cl1 115.9(3) . . ?
C2 C1 B1 119.0(3) . 3_666 ?
C2 C1 C3 116.5(3) . 3_666 ?
C3 C1 B1 124.5(3) 3_666 3_666 ?
C1 C2 H2 117.5 . . ?
C1 C2 C3 125.0(3) . . ?
C3 C2 H2 117.5 . . ?
C1 C3 C4 126.3(3) 3_666 . ?
C2 C3 C1 118.5(3) . 3_666 ?
C2 C3 C4 115.2(3) . . ?
C3 C4 H4 114.0 . . ?
C5 C4 C3 132.0(3) . . ?
C5 C4 H4 114.0 . . ?
C4 C5 H5 113.3 . . ?
C4 C5 C6 133.4(3) . . ?
C6 C5 H5 113.3 . . ?
C7 C6 C5 114.9(3) . . ?
C7 C6 C11 119.6(3) . . ?
C11 C6 C5 125.4(3) . . ?
C6 C7 H7 118.9 . . ?
C8 C7 C6 122.2(3) . . ?
C8 C7 H7 118.9 . . ?
C7 C8 H8 120.4 . . ?
C7 C8 C9 119.2(3) . . ?
C9 C8 H8 120.4 . . ?
C8 C9 H9 120.2 . . ?
C10 C9 C8 119.6(3) . . ?
C10 C9 H9 120.2 . . ?
C9 C10 H10 118.5 . . ?
C9 C10 C11 123.0(3) . . ?
C11 C10 H10 118.5 . . ?
C6 C11 B1 125.2(3) . . ?
C6 C11 C10 116.4(3) . . ?
C10 C11 B1 118.4(3) . . ?

loop_
_geom_torsion_atom_site_label_1
_geom_torsion_atom_site_label_2
_geom_torsion_atom_site_label_3
_geom_torsion_atom_site_label_4
_geom_torsion
_geom_torsion_site_symmetry_1
_geom_torsion_site_symmetry_2
_geom_torsion_site_symmetry_3
_geom_torsion_site_symmetry_4
_geom_torsion_publ_flag
B1 C1 C2 C3 -178.8(3) 3_666 . . . ?
C1 B1 C11 C6 -15.8(7) 3_666 . . . ?
C1 B1 C11 C10 161.7(4) 3_666 . . . ?
C1 C2 C3 C1 -0.3(6) . . . 3_666 ?
C1 C2 C3 C4 179.6(3) . . . . ?
C1 C3 C4 C5 -12.6(6) 3_666 . . . ?
Cl1 B1 C11 C6 167.5(3) . . . . ?
Cl1 B1 C11 C10 -15.0(5) . . . . ?
C2 C3 C4 C5 167.5(4) . . . . ?
C3 C1 C2 C3 0.3(6) 3_666 . . . ?
C3 C4 C5 C6 0.3(7) . . . . ?
C4 C5 C6 C7 -169.5(4) . . . . ?
C4 C5 C6 C11 13.6(7) . . . . ?
C5 C6 C7 C8 -179.0(3) . . . . ?
C5 C6 C11 B1 -4.0(6) . . . . ?
C5 C6 C11 C10 178.5(3) . . . . ?
C6 C7 C8 C9 0.4(6) . . . . ?
C7 C6 C11 B1 179.3(4) . . . . ?
C7 C6 C11 C10 1.8(5) . . . . ?
C7 C8 C9 C10 1.2(6) . . . . ?
C8 C9 C10 C11 -1.3(6) . . . . ?
C9 C10 C11 B1 -177.9(3) . . . . ?
C9 C10 C11 C6 -0.2(5) . . . . ?
C11 C6 C7 C8 -1.9(6) . . . . ?

_shelx_res_file                  
;
TITL mo_gilliard_kkh1_122_0m_a.res in P2(1)/c
    mo_gilliard_kkh1_122_0m.res
    created by SHELXL-2018/3 at 16:53:19 on 01-Jan-2021
REM Old TITL mo_Gilliard_KKH1_122_0m in P2(1)/c
REM SHELXT solution in P2(1)/c: R1 0.170, Rweak 0.017, Alpha 0.039
REM <I/s> 0.388 for 241 systematic absences, Orientation as input
REM Formula found by SHELXT: C12 Cl
CELL 0.71073 13.3312 3.9432 16.6307 90 108.334 90
ZERR 2 0.0035 0.0011 0.0045 0 0.007 0
LATT 1
SYMM -X,0.5+Y,0.5-Z
SFAC C H B Cl
UNIT 44 28 4 4

L.S. 10
PLAN  5
SIZE 0.052 0.053 0.373
TEMP -173.14
CONF
BOND
list 4
MORE -1
fmap 2
BOND $H
ACTA
REM <olex2.extras>
REM <HklSrc "%.\\mo_Gilliard_KKH1_122_0m.hkl">
REM </olex2.extras>

WGHT    0.065700    0.160300
FVAR       0.99294
B1    3    0.725490    0.477915    0.613060    11.00000    0.01597    0.02292 =
         0.03115    0.00212    0.00516    0.00018
C1    1    0.392462    0.501875    0.443739    11.00000    0.01555    0.02299 =
         0.02505    0.00384    0.00432   -0.00113
CL1   4    0.816183    0.358904    0.557489    11.00000    0.01269    0.05041 =
         0.02707   -0.00188    0.00224    0.00433
C2    1    0.421901    0.649157    0.523708    11.00000    0.01256    0.02391 =
         0.02973    0.00270    0.00705    0.00034
AFIX  43
H2    2    0.368044    0.753953    0.541213    11.00000   -1.20000
AFIX   0
C3    1    0.525697    0.654908    0.580889    11.00000    0.01238    0.02400 =
         0.02504    0.00465    0.00390    0.00010
C4    1    0.537591    0.825976    0.660927    11.00000    0.01418    0.02726 =
         0.02290   -0.00023    0.00269   -0.00068
AFIX  43
H4    2    0.477692    0.955539    0.661382    11.00000   -1.20000
AFIX   0
C5    1    0.617459    0.834925    0.734307    11.00000    0.01772    0.02515 =
         0.02380   -0.00281    0.00520   -0.00087
AFIX  43
H5    2    0.602494    0.969426    0.776537    11.00000   -1.20000
AFIX   0
C6    1    0.722132    0.681617    0.762632    11.00000    0.01295    0.02433 =
         0.02323   -0.00153    0.00099   -0.00247
C7    1    0.774982    0.708802    0.850014    11.00000    0.01747    0.03540 =
         0.02656   -0.00512    0.00449   -0.00454
AFIX  43
H7    2    0.740392    0.818321    0.884835    11.00000   -1.20000
AFIX   0
C8    1    0.875527    0.581593    0.886938    11.00000    0.01503    0.03987 =
         0.02302    0.00279   -0.00160   -0.00353
AFIX  43
H8    2    0.909198    0.602234    0.946248    11.00000   -1.20000
AFIX   0
C9    1    0.926920    0.422812    0.836210    11.00000    0.01132    0.03383 =
         0.02848    0.00189   -0.00157   -0.00348
AFIX  43
H9    2    0.995555    0.330186    0.860812    11.00000   -1.20000
AFIX   0
C10   1    0.877520    0.400699    0.749856    11.00000    0.01130    0.02787 =
         0.02865    0.00138    0.00332   -0.00036
AFIX  43
H10   2    0.914328    0.295804    0.716009    11.00000   -1.20000
AFIX   0
C11   1    0.773965    0.527958    0.709288    11.00000    0.01042    0.02778 =
         0.02469    0.00380    0.00048   -0.00313
HKLF 4


REM  mo_gilliard_kkh1_122_0m_a.res in P2(1)/c
REM wR2 = 0.1385, GooF = S = 1.018, Restrained GooF = 1.018 for all data
REM R1 = 0.0501 for 990 Fo > 4sig(Fo) and 0.0947 for all 1523 data
REM 118 parameters refined using 0 restraints

END

WGHT      0.0657      0.1603

REM Highest difference peak  0.318,  deepest hole -0.311,  1-sigma level  0.078
Q1    1   0.7858  0.5932  0.5951  11.00000  0.05    0.32
Q2    1   0.7658  0.1706  0.7047  11.00000  0.05    0.31
Q3    1   0.8578  0.1575  0.5011  11.00000  0.05    0.28
Q4    1   0.8365  0.3756  0.9845  11.00000  0.05    0.24
Q5    1   0.7849  0.1403  0.5972  11.00000  0.05    0.24
;
_shelx_res_checksum              59709
_shelx_hkl_file                  
;
  -1   0   0  416.46   35.40
   2   0   0 1540.15  139.19
  -2   0   0 1745.93  139.39
  -2   0   0 1814.52  136.59
   3   0   0 8330.97  636.34
   3   0   0 7286.77  633.84
  -3   0   0 8245.67  633.44
  -3   0   0 7993.10  636.24
  -4   0   0   77.39   11.20
  -4   0   0   66.39   22.40
   4   0   0  194.78   33.20
   5   0   0 1020.50   90.19
   5   0   0 1079.79   97.49
  -5   0   0 1144.89   96.39
   5   0   0 1136.69   95.79
   6   0   0  474.85   55.39
   6   0   0  601.74   58.69
  -6   0   0  574.84   56.09
   6   0   0  473.35   48.10
   7   0   0   75.09   18.20
   7   0   0   88.19   32.00
  -7   0   0   74.09   26.70
   8   0   0   61.99   33.10
   8   0   0   -5.80   16.50
  -8   0   0   31.40   27.50
  -9   0   0  273.07   45.20
   9   0   0  227.98   33.70
   9   0   0  311.97   49.20
  10   0   0  492.75   64.39
 -10   0   0  435.56   56.89
  10   0   0  390.66   45.90
  11   0   0  500.95   67.19
 -11   0   0  500.25   65.79
  11   0   0  433.06   51.39
 -12   0   0  162.48   46.80
  12   0   0  188.38   33.20
  12   0   0  297.77   53.69
  13   0   0   31.80   42.20
 -13   0   0   61.99   41.00
  14   0   0  269.87   58.39
 -14   0   0  327.67   59.59
 -15   0   0  356.76   65.19
  15   0   0  351.56   68.29
   0  -1   0   -6.40   19.10
   0  -1   0   11.60   19.00
   0  -1   0   23.80   17.90
   0   1   0   -9.50   12.00
   0   1   0   23.70   21.80
   0   1   0  -13.10   17.40
  -1  -1   0    4.20   16.10
   1  -1   0   22.10   20.50
   1  -1   0   18.40   15.20
  -1  -1   0   17.10   17.80
   1  -1   0   30.80   19.70
  -1  -1   0   19.70   20.80
  -1  -1   0    6.60   19.80
   1   1   0   35.50   23.20
  -1   1   0  110.69   16.30
   1   1   0   13.20   21.40
   1   1   0   10.80   14.00
  -1   1   0   40.00   20.70
  -1   1   0   44.00   14.60
   2  -1   0 2219.78  179.18
  -2  -1   0 2281.07  180.18
   2  -1   0 2219.98  176.98
  -2  -1   0 1865.91  182.98
   2  -1   0 2224.58  180.38
   2  -1   0 2162.28  177.48
  -2  -1   0 2263.57  179.88
  -2  -1   0 2041.00  178.68
   2   1   0 2304.27  181.48
   2   1   0 2218.48  179.98
  -2   1   0 2351.46  176.88
   2   1   0 1974.80  180.18
   2   1   0 2297.27  179.48
  -2   1   0 2339.77  177.38
   3  -1   0  150.78   27.80
  -3  -1   0  165.28   28.70
  -3  -1   0  154.08   27.10
   3  -1   0  244.88   21.70
  -3  -1   0  179.98   30.20
   3  -1   0  169.88   28.90
   3   1   0  227.98   29.90
   3   1   0  220.78   26.80
   3   1   0  218.28   32.50
  -3   1   0  201.18   28.10
  -4  -1   0  277.57   40.50
   4  -1   0  300.47   36.30
   4  -1   0  336.27   29.10
   4  -1   0  265.57   32.60
  -4  -1   0  270.17   34.10
  -4  -1   0  211.08   36.50
   4   1   0  308.47   41.40
  -4   1   0  301.47   34.90
   4   1   0  221.68   34.90
   5  -1   0 1086.19   95.59
  -5  -1   0 1140.19   99.09
  -5  -1   0 1329.37   96.69
  -5  -1   0 1017.50   92.99
  -5  -1   0 1023.80   93.89
   5  -1   0 1012.70   92.39
   5  -1   0 1151.58   92.69
   5   1   0 1127.19   97.89
  -5   1   0 1187.28   95.69
   5   1   0 1018.90   97.69
   5   1   0 1092.79   94.39
   5   1   0 1091.09   98.19
  -6  -1   0  643.34   54.99
   6  -1   0  633.34   48.20
  -6  -1   0  574.94   61.59
   6  -1   0  616.24   58.49
  -6  -1   0  455.55   51.29
  -6  -1   0  513.65   53.39
   6  -1   0  511.25   51.79
  -6   1   0  557.44   55.89
   6   1   0  518.45   59.89
   6   1   0  549.65   55.19
  -7  -1   0  357.66   41.20
  -7  -1   0  426.56   43.20
   7  -1   0  412.56   41.40
  -7  -1   0  468.45   52.79
  -7  -1   0  378.56   40.70
   7   1   0  375.76   45.00
   7   1   0  455.55   51.99
  -7   1   0  428.46   47.90
  -8  -1   0  252.47   34.70
  -8  -1   0  299.07   50.79
   8  -1   0  335.97   34.00
   8   1   0  243.98   38.30
   8   1   0  272.87   44.20
  -8   1   0  256.67   42.20
  -9  -1   0 1697.43  142.89
  -9  -1   0 1677.63  133.09
   9  -1   0 1533.45  132.29
  -9   1   0 1671.63  139.29
   9   1   0 1583.84  142.99
   9   1   0 1415.56  134.09
  10  -1   0   -1.40   21.10
 -10  -1   0   53.49   21.00
  10  -1   0   -8.80   19.40
 -10  -1   0    5.70   33.10
 -10   1   0   29.00   30.60
  10   1   0   -3.70   35.20
  10   1   0   28.20   23.10
 -11  -1   0  294.67   51.79
  11  -1   0  248.38   35.20
 -11  -1   0  213.98   35.60
  11   1   0  276.47   52.49
  11   1   0  283.57   38.80
 -11   1   0  259.57   46.10
 -12  -1   0  654.73   81.69
  12   1   0  666.83   71.19
 -12   1   0  710.23   78.59
  12   1   0  660.33   82.49
 -13  -1   0  139.79   46.40
  13  -1   0  172.78   50.39
  13   1   0  129.49   34.60
  13   1   0   85.59   48.60
 -13   1   0   94.89   41.20
 -14  -1   0  138.29   49.99
  14  -1   0  164.58   54.09
 -14   1   0  125.79   43.80
  14   1   0   88.29   47.90
   0  -2   0   10.70   24.00
   0   2   0  -49.70   27.30
   0   2   0   14.10   13.40
   1  -2   0  292.17   41.70
   1  -2   0  179.38   32.50
  -1  -2   0  207.08   34.10
  -1   2   0  200.68   24.40
   1   2   0  204.98   28.20
  -1   2   0  229.88   41.00
   1   2   0  386.76   34.60
   1   2   0  183.58   38.40
  -1   2   0  244.58   31.80
   2  -2   0   -6.20   23.70
  -2  -2   0  -20.70   24.60
   2  -2   0    5.10   17.40
   2   2   0    2.30   28.10
  -2   2   0    4.80   26.40
  -2   2   0    5.10   19.10
   2   2   0   11.40   16.70
   2   2   0   -6.30   23.00
   3  -2   0   37.90   16.80
   3  -2   0   80.39   24.40
  -3  -2   0   69.89   26.30
  -3  -2   0   79.59   24.60
   3   2   0   31.50   32.60
  -3   2   0   57.19   13.70
  -3   2   0   26.80   16.50
  -4  -2   0  262.47   37.80
  -4  -2   0  279.87   36.30
   4  -2   0  195.68   26.10
   4  -2   0  210.58   32.10
   4   2   0  223.88   34.60
  -4   2   0  212.18   27.20
  -4   2   0  276.97   29.90
   4   2   0  261.37   35.90
   4   2   0  284.67   48.30
  -5  -2   0   11.20   26.20
  -5  -2   0   44.50   27.50
   5  -2   0   44.20   22.80
   5  -2   0   36.30   21.90
   5  -2   0   20.10   18.30
  -5  -2   0    6.40   25.80
   5   2   0   62.79   31.20
  -5   2   0   84.09   19.20
   5   2   0   41.30   26.00
   6  -2   0  118.99   28.30
   6  -2   0  216.98   30.60
   6  -2   0  157.18   28.00
  -6  -2   0  200.48   36.60
  -6  -2   0  215.48   34.20
  -6  -2   0  187.58   36.10
   6   2   0  189.88   41.20
   6   2   0  207.58   33.20
  -6   2   0  191.98   32.00
  -7  -2   0  -22.50   25.90
  -7  -2   0  -16.50   24.40
   7  -2   0   30.40   22.50
   7  -2   0  -30.80   18.70
   7  -2   0   29.20   23.00
  -7  -2   0  -20.10   28.10
  -7   2   0   51.29   22.60
   7   2   0  -28.70   32.70
   7   2   0  -17.20   24.50
   8  -2   0  124.59   23.80
  -8  -2   0  150.28   40.00
  -8  -2   0  137.39   29.50
  -8  -2   0   43.80   29.70
   8  -2   0  126.99   26.80
   8   2   0   74.39   29.40
  -8   2   0  115.69   28.80
   8   2   0   67.39   38.20
   9  -2   0  -41.70   22.10
  -9  -2   0   67.79   38.60
  -9  -2   0   33.00   28.40
  -9  -2   0    0.50   23.90
   9  -2   0   23.40   17.50
  -9   2   0  -16.60   24.50
   9   2   0   22.40   36.20
   9   2   0  -24.10   26.90
  10  -2   0  -25.90   23.70
 -10  -2   0   20.40   36.10
 -10  -2   0   38.80   24.70
 -10  -2   0    7.50   27.30
  10   2   0   33.40   29.00
  10   2   0   -7.10   36.20
 -10   2   0   43.60   29.70
  11  -2   0   79.09   30.40
 -11  -2   0  135.29   32.60
 -11  -2   0  114.49   46.80
  11   2   0   62.89   43.40
 -11   2   0  151.78   36.10
  11   2   0   76.59   34.10
 -12  -2   0   17.80   40.80
 -12  -2   0  -14.00   33.90
  12   2   0  -38.40   31.00
 -12   2   0   21.60   33.40
  12   2   0  -48.30   42.30
 -13  -2   0  -64.19   38.80
  13   2   0    3.40   33.10
 -13   2   0   12.10   35.10
  13   2   0  -22.70   45.40
   0  -3   0   41.80   30.80
   0  -3   0    6.40   31.50
   0   3   0   25.20   40.60
   0   3   0  -10.60   14.20
   1  -3   0  287.17   47.60
  -1  -3   0  244.28   45.70
  -1  -3   0  254.17   41.60
   1  -3   0  225.48   43.30
   1   3   0  207.88   46.10
  -1   3   0  154.68   41.50
   1   3   0  210.48   29.80
  -2  -3   0   83.59   36.00
  -2  -3   0   72.69   34.30
   2  -3   0   35.30   32.60
   2  -3   0  121.19   33.70
  -2   3   0  122.29   33.20
  -2   3   0   58.39   36.00
   2   3   0   49.40   42.70
   3  -3   0   -1.60   30.30
   3  -3   0  -27.20   29.10
  -3  -3   0   23.30   32.30
  -3  -3   0   -8.30   33.20
   3   3   0    8.20   22.80
  -4  -3   0   16.20   32.70
  -4  -3   0   67.39   35.60
   4  -3   0   26.70   32.50
   4  -3   0   44.90   30.70
  -4   3   0   31.60   19.40
   5  -3   0  -16.70   29.60
  -5  -3   0   18.90   34.00
   5  -3   0    9.80   29.80
  -5  -3   0   16.10   32.00
   5   3   0  -45.30   36.50
   6  -3   0   16.20   29.80
  -6  -3   0   12.20   31.90
  -6  -3   0   -8.60   34.10
   6  -3   0    4.70   28.30
  -6  -3   0    2.20   36.40
  -6   3   0   -2.00   15.80
   6   3   0  -43.40   41.70
  -7  -3   0   33.80   36.30
  -7  -3   0    5.80   36.70
  -7  -3   0   22.60   34.90
   7  -3   0   40.40   33.60
   7  -3   0   52.59   30.80
   7   3   0   66.39   45.40
  -7   3   0   15.80   32.10
  -8  -3   0  -35.60   30.40
  -8  -3   0   21.80   34.90
   8  -3   0    6.70   32.50
  -8  -3   0  -45.00   37.00
   8  -3   0   31.80   29.90
   8   3   0   35.70   42.60
   8   3   0  -33.50   35.30
  -9  -3   0  120.99   46.20
  -9  -3   0   74.79   38.90
   9  -3   0   75.69   35.30
  -9  -3   0   86.29   37.90
   9   3   0   82.69   46.70
   9   3   0   73.49   42.70
 -10  -3   0   81.79   38.30
  10  -3   0  107.39   37.20
 -10  -3   0   23.00   35.20
 -10  -3   0   80.59   46.10
  10   3   0  151.38   44.30
  10   3   0   68.59   48.50
 -11  -3   0   33.00   37.40
 -11  -3   0  -10.20   45.20
 -11  -3   0   -2.70   33.60
  11   3   0   -4.10   45.60
  11   3   0   26.00   39.90
   0  -4   0  227.48   46.20
   0  -4   0  236.28   50.79
   0   4   0  163.48   54.39
  -1  -4   0  -46.20   37.60
   1  -4   0   43.20   37.50
   1  -4   0   -0.30   38.00
  -1  -4   0  -33.80   38.30
  -1   4   0  -23.00   46.00
   1   4   0   10.60   52.49
  -2  -4   0   13.00   43.60
  -2  -4   0  -11.50   38.20
   2  -4   0   25.80   38.30
   2  -4   0   70.49   38.80
   2   4   0   39.40   54.99
   3  -4   0  207.78   50.09
  -3  -4   0  290.17   54.49
   3  -4   0  287.67   55.79
  -3  -4   0  183.38   52.09
   3   4   0  185.58   65.19
   4  -4   0   88.79   44.00
   4  -4   0   57.19   40.20
  -4  -4   0   48.00   39.70
  -4  -4   0   45.10   42.40
   4   4   0   58.19   56.09
   5  -4   0   18.20   40.70
  -5  -4   0  -71.49   38.50
  -5  -4   0   -3.60   39.60
   5  -4   0  -26.60   36.40
   5   4   0   -8.40   49.99
  -6  -4   0  182.68   51.49
  -6  -4   0   88.59   47.00
   6  -4   0   69.59   41.00
   6  -4   0  122.19   47.40
   6   4   0   71.99   55.79
  -7  -4   0   36.00   42.70
  -7  -4   0  -34.20   37.20
   7  -4   0   24.00   35.40
   7  -4   0   25.40   43.60
   7   4   0  -60.69   48.40
   8  -4   0  112.99   48.90
  -8  -4   0   45.50   45.60
  -8  -4   0  138.29   48.30
   8   4   0   66.39   55.89
  15   0  -1  -31.00   38.90
 -15   0   1  -46.20   36.80
  14   0  -1   18.20   43.00
 -14   0   1    7.10   39.00
  13   0  -1   16.90   38.00
 -13   0   1   -3.30   34.80
  13   0  -1    6.40   26.30
 -12   0   1  -26.10   31.50
  12   0  -1   44.90   40.30
  12   0  -1  -41.20   23.50
  11   0  -1  -32.80   21.00
  11   0  -1  -10.80   33.50
 -11   0   1   -1.70   30.50
  10   0  -1    0.90   19.00
 -10   0   1   31.80   27.50
  10   0  -1   16.40   32.70
   9   0  -1   -4.80   32.80
   9   0  -1  -10.80   17.90
  -9   0   1  -10.80   25.80
   8   0  -1   -3.70   17.70
  -8   0   1  -12.20   24.10
   8   0  -1    8.70   24.40
   8   0  -1   -3.30   27.70
   7   0  -1   -1.10   27.20
   7   0  -1   -3.70   21.20
   7   0  -1    6.30   16.40
  -7   0   1  -14.80   22.40
   6   0  -1   44.60   17.30
  -6   0   1   17.40   24.90
   6   0  -1   70.39   23.00
   6   0  -1    2.40   22.80
   5   0  -1   -9.00   15.60
   5   0  -1  -25.50   20.00
   5   0  -1  -33.30   22.60
  -5   0   1    9.60   21.40
  -4   0   1    9.00   12.30
   4   0  -1    2.10   20.80
   4   0  -1  -18.50   20.00
  -4   0   1    4.30   21.50
  -3   0   1   -8.10   11.70
   3   0  -1   18.00   17.90
   3   0  -1    0.40   13.50
  -3   0   1   15.20   19.40
  -2   0   1   -3.90   13.20
   2   0  -1   15.50   10.50
  -2   0   1   -0.60   10.70
   2   0  -1   17.60   12.00
  -2   0   1    5.70    7.70
  -2   0   1   19.30   11.80
   1   0  -1   13.80    6.00
  -1   0   1   11.90    7.30
  -1   0   1    7.00    6.10
   1   0  -1   -3.80    4.80
   0   0  -1    7.50    3.90
   0   0   1  -14.10    5.50
   0   0  -1    8.40    4.70
  -1   0  -1    6.90   10.40
   1   0   1   25.20   10.20
   1   0   1   18.00   15.40
  -1   0  -1    1.30    8.20
   1   0   1    8.10    7.60
  -2   0  -1    0.30   10.90
  -2   0  -1   -4.20   15.60
   2   0   1   -3.00    9.80
   2   0   1    4.00   13.70
   2   0   1    0.50   16.50
  -3   0  -1    2.40   19.40
   3   0   1  -15.50   10.30
  -3   0  -1  -22.80   10.80
   3   0   1   16.50   20.50
   3   0   1    1.50   17.60
   4   0   1   -1.40    9.30
   4   0   1  -24.60   19.20
  -4   0  -1   -4.00   21.20
  -4   0  -1   -1.30   10.90
   4   0   1  -12.40   22.20
  -5   0  -1    2.00   22.20
   5   0   1  -14.30   22.70
  -5   0  -1    9.20   10.50
   5   0   1   -7.30   21.60
   6   0   1  -16.70   26.20
  -6   0  -1  -18.90   23.40
  -6   0  -1  -12.60    8.10
  -7   0  -1   22.30   25.80
   7   0   1   -1.20   27.80
   8   0   1   51.99   29.70
  -8   0  -1   57.59   29.30
  -9   0  -1  -18.10   30.10
   9   0   1  -12.40   15.20
   9   0   1   -6.80   29.20
  10   0   1   -2.60   17.80
  10   0   1    4.80   33.50
 -10   0  -1  -22.90   29.70
  11   0   1    2.70   21.30
  11   0   1  -31.30   33.30
 -11   0  -1   46.70   34.20
  12   0   1  -51.29   33.80
 -12   0  -1  -25.90   37.00
  12   0   1   27.00   37.80
  13   0   1  -17.30   35.30
 -13   0  -1  -25.00   37.10
 -14   0  -1  -15.10   40.40
  14   0   1   35.60   41.20
 -15  -1   1   30.40   43.50
  15  -1  -1  -50.59   45.30
 -15   1   1   -3.20   38.50
  15   1  -1  -56.59   41.70
 -14  -1   1   42.80   41.50
  14  -1  -1  -41.90   41.80
 -14   1   1   16.00   35.20
  14   1  -1   26.10   44.30
  14   1  -1   34.80   33.10
 -13  -1   1   55.89   41.40
 -13   1   1   50.19   35.20
  13   1  -1   26.00   42.30
  13   1  -1   40.70   30.00
 -12  -1   1   -3.80   35.60
  12  -1  -1   38.20   26.30
  12   1  -1   45.80   42.80
 -12   1   1   29.00   32.70
  12   1  -1   29.80   25.40
 -11  -1   1  174.58   43.60
  11  -1  -1   80.19   27.00
 -11  -1   1  134.19   24.10
  11   1  -1  167.68   44.70
 -11   1   1   68.09   33.40
  11   1  -1   74.39   27.40
  10  -1  -1  207.78   29.60
  10  -1  -1  134.89   29.00
 -10  -1   1  169.98   41.30
 -10  -1   1  165.98   29.30
  10   1  -1  139.09   30.80
 -10   1   1  232.28   38.90
  10   1  -1  174.58   42.70
  -9  -1   1  342.37   40.80
  -9  -1   1  381.76   55.29
   9  -1  -1  402.36   42.30
   9  -1  -1  323.67   40.10
   9   1  -1  344.67   56.89
   9   1  -1  381.86   44.40
  -9   1   1  345.27   48.70
  -8  -1   1  115.69   23.50
   8  -1  -1  198.48   28.00
  -8  -1   1  149.09   23.60
  -8  -1   1   96.79   20.80
   8  -1  -1   97.49   22.40
  -8  -1   1   74.99   31.40
  -8   1   1  103.99   29.80
   8   1  -1   97.69   24.30
   8   1  -1  123.39   34.90
   7  -1  -1  146.09   25.90
  -7  -1   1  205.48   35.80
  -7  -1   1  164.38   27.60
   7  -1  -1  219.18   26.70
  -7  -1   1  181.78   26.70
  -7   1   1  243.48   33.80
   7   1  -1  192.18   28.40
   7   1  -1  215.48   36.10
  -6  -1   1  202.48   34.80
  -6  -1   1  207.38   28.80
   6  -1  -1  202.28   36.20
  -6  -1   1  184.18   32.60
   6  -1  -1  188.38   31.50
   6  -1  -1  275.57   23.80
   6  -1  -1  191.18   25.80
   6   1  -1  213.18   34.00
  -6   1   1  240.48   35.90
   6   1  -1  198.88   36.10
  -5  -1   1  911.91   84.29
  -5  -1   1  852.61   83.19
   5  -1  -1  909.11   81.89
   5  -1  -1 1010.70   77.29
   5  -1  -1  971.90   79.99
  -5  -1   1  860.31   79.19
   5   1  -1  821.82   83.49
   5   1  -1  992.20   84.69
  -5   1   1  928.81   82.49
   5   1  -1  867.11   81.29
   5   1  -1 1000.40   84.49
  -4  -1   1    0.70   19.70
   4  -1  -1   14.50   17.20
  -4  -1   1    6.00   16.00
  -4  -1   1   -8.40   21.90
   4  -1  -1   -7.50   17.90
   4  -1  -1  -21.20   14.10
   4   1  -1   13.20   19.60
  -4   1   1   14.90   18.20
   4   1  -1    1.80   21.40
  -3  -1   1   48.40   17.90
  -3  -1   1   47.20   23.80
   3  -1  -1   -3.80   17.30
  -3  -1   1   92.29   23.20
  -3  -1   1   30.50   19.10
   3  -1  -1   55.29   16.50
   3  -1  -1   34.20   18.70
   3   1  -1   44.40   20.00
  -3   1   1   27.20   16.90
   3   1  -1   68.49   22.40
  -3   1   1   56.29   17.50
   3   1  -1   49.10   23.60
  -2  -1   1 5458.65  440.26
  -2  -1   1 5650.63  441.26
  -2  -1   1 5180.68  440.96
  -2  -1   1 4650.33  439.96
   2  -1  -1 5350.66  440.96
   2  -1  -1 5708.93  440.46
  -2   1   1 5679.43  440.06
  -2   1   1 5499.05  439.46
   2   1  -1 5687.03  441.36
   2   1  -1 5791.12  440.76
   2   1  -1 5466.55  440.46
   2   1  -1 5935.11  441.86
  -1  -1   1 7727.13  662.93
  -1  -1   1 8240.28  664.23
   1  -1  -1 7177.68  664.63
   1  -1  -1 8888.11  664.23
  -1  -1   1 8489.25  664.23
   1   1  -1 8598.04  664.23
   1   1  -1 8131.09  663.83
   1   1  -1 7932.01  663.13
  -1   1   1 8381.36  662.83
  -1   1   1 8981.90  665.03
   1   1  -1 8629.54  664.63
  -1   1   1 8682.83  664.03
   0  -1   1 2396.46  188.78
   0  -1   1 2267.47  188.88
   0  -1  -1 2466.15  189.28
   0  -1   1 2267.67  188.28
   0  -1  -1 2189.08  190.48
   0   1  -1 2495.15  189.78
   0   1   1 2484.05  190.18
   0   1   1 1844.82  193.18
   0   1  -1 2380.66  188.38
   0   1   1 2366.46  188.28
   1  -1   1 1031.40   88.29
  -1  -1  -1 1090.69   88.69
   1  -1   1  963.70   85.89
  -1  -1  -1 1029.70   90.19
  -1  -1  -1  992.50   86.99
   1   1   1 1109.39   90.09
   1   1   1 1036.00   87.49
  -1   1  -1 1014.80   85.89
  -1   1  -1 1011.10   88.59
  -2  -1  -1  624.94   59.69
   2  -1   1  737.13   54.09
  -2  -1  -1  561.74   59.89
   2  -1   1  616.04   58.79
   2  -1   1  577.04   55.09
  -2  -1  -1  644.14   56.99
  -2  -1  -1  666.63   59.59
   2   1   1  596.74   58.69
   2   1   1  619.44   61.59
  -2   1  -1  589.84   55.29
  -2   1  -1  569.44   53.69
   2   1   1  727.63   58.29
   2   1   1  668.33   57.99
  -3  -1  -1  660.53   57.89
  -3  -1  -1  509.65   52.89
   3  -1   1  573.94   50.19
   3  -1   1  569.64   51.39
   3  -1   1  529.75   50.79
  -3  -1  -1  608.74   54.89
  -3  -1  -1  562.04   53.99
   3   1   1  567.04   53.89
   3   1   1  499.35   52.99
  -3   1  -1  573.64   51.39
   3   1   1  605.34   57.59
   3   1   1  583.44   53.69
  -4  -1  -1   74.59   18.30
  -4  -1  -1   56.99   22.20
  -4  -1  -1   21.00   19.20
  -4  -1  -1   14.20   23.20
   4   1   1   85.49   19.60
   4   1   1   14.70   24.40
   4   1   1   37.00   20.30
  -4   1  -1  103.39   20.70
  -5  -1  -1 2449.66  187.38
   5  -1   1 2202.38  183.28
  -5  -1  -1 2003.50  180.78
   5  -1   1 2283.77  181.58
  -5  -1  -1 2453.65  183.68
  -5  -1  -1 2059.39  180.88
   5   1   1 2071.99  181.78
  -5   1  -1 2470.35  184.08
   5   1   1 2182.48  186.38
   6  -1   1   32.20   23.60
  -6  -1  -1  -10.50   18.00
  -6  -1  -1   11.20   27.40
   6  -1   1    5.20   10.30
  -6  -1  -1  -17.00   14.30
  -6  -1  -1   -7.60   15.40
   6  -1   1   -6.00   19.90
  -6   1  -1   -7.90   20.80
   6   1   1  -46.60   25.10
   6   1   1  -16.60   18.00
  -7  -1  -1    5.50   27.80
  -7  -1  -1   10.80   18.70
   7   1   1   26.70   29.40
   7   1   1   38.40   20.60
  -7   1  -1   14.80   24.20
  -8  -1  -1  472.55   60.79
  -8  -1  -1  405.56   44.20
  -8   1  -1  481.45   51.99
   8   1   1  326.47   45.90
   8   1   1  401.56   57.49
  -9  -1  -1  565.54   66.19
  -9  -1  -1  527.45   52.09
   9   1   1  526.15   64.09
   9   1   1  504.55   54.59
  -9   1  -1  435.76   60.19
 -10  -1  -1  233.38   47.90
 -10  -1  -1  232.28   31.60
  10   1   1  153.08   43.60
 -10   1  -1  174.68   41.50
  10   1   1  296.47   37.10
 -11  -1  -1  295.07   35.60
 -11  -1  -1  282.97   54.29
  11  -1   1  265.97   35.50
  11   1   1  270.77   45.10
  11   1   1  274.17   54.09
 -11   1  -1  289.37   50.29
 -12  -1  -1   52.39   43.60
  12  -1   1  165.38   49.20
 -12   1  -1  107.09   39.60
  12   1   1  108.59   33.60
  12   1   1   81.69   43.10
  13  -1   1  201.78   55.29
 -13  -1  -1  210.18   54.99
  13   1   1  281.67   57.39
 -13   1  -1  362.56   58.69
 -14  -1  -1  418.36   73.59
  14  -1   1  457.65   79.89
 -14   1  -1  397.46   72.39
  14   1   1  552.44   80.29
 -14  -2   1  345.77   65.99
  14   2  -1  223.08   63.99
  14   2  -1  376.26   61.29
 -14   2   1  325.07   55.79
 -13  -2   1   71.49   46.50
  13   2  -1    3.40   47.80
 -13   2   1   86.39   36.80
  13   2  -1   18.10   34.10
 -12  -2   1  372.06   54.99
 -12  -2   1  424.16   69.79
 -12   2   1  410.26   59.69
  12   2  -1  479.85   72.29
  12   2  -1  483.65   60.89
  11  -2  -1  122.29   29.50
 -11  -2   1  195.58   47.90
 -11  -2   1  102.69   29.20
 -11  -2   1  118.79   33.10
  11   2  -1  174.88   37.90
  11   2  -1   97.09   46.80
 -11   2   1   82.09   32.60
 -10  -2   1  -18.50   27.20
 -10  -2   1   -8.10   34.70
 -10  -2   1  -17.40   24.20
  10  -2  -1    2.50   25.30
  10   2  -1  -43.50   27.10
  10   2  -1  -18.20   38.10
 -10   2   1   -2.30   27.00
  -9  -2   1  948.11   90.39
   9  -2  -1  818.02   77.79
  -9  -2   1  741.73   78.89
  -9  -2   1  834.02   79.19
   9  -2  -1  849.91   71.49
  -9   2   1  755.92   79.39
   9   2  -1  765.32   86.79
   9   2  -1  771.82   80.39
  -8  -2   1   12.80   27.40
   8  -2  -1   29.90   18.90
  -8  -2   1   13.10   32.70
  -8  -2   1   28.70   28.30
   8  -2  -1   59.69   24.60
   8   2  -1    7.40   34.70
  -8   2   1   -4.40   23.50
   8   2  -1   66.89   27.90
  -7  -2   1    9.60   26.00
   7  -2  -1   40.90   24.40
  -7  -2   1   87.79   32.80
  -7  -2   1   42.40   27.40
   7  -2  -1   59.19   21.30
   7  -2  -1   46.70   23.90
  -7   2   1   58.09   23.80
   7   2  -1   81.99   27.50
   7   2  -1    9.80   33.10
  -6  -2   1  218.48   35.80
   6  -2  -1  213.98   34.50
   6  -2  -1  280.07   40.30
   6  -2  -1  217.58   37.80
  -6  -2   1  200.68   38.50
  -6   2   1  256.27   36.20
   6   2  -1  244.08   44.30
   6   2  -1  319.47   42.70
   5  -2  -1   61.69   23.40
  -5  -2   1    6.20   24.90
   5  -2  -1   27.50   22.80
  -5  -2   1   25.10   25.30
  -5   2   1   32.30   18.30
   5   2  -1   19.70   24.30
   5   2  -1   32.70   30.80
   4  -2  -1 3301.67  260.57
   4  -2  -1 3026.60  261.27
  -4  -2   1 3204.48  261.27
  -4  -2   1 3146.79  261.37
   4   2  -1 3120.79  261.17
  -4   2   1 3092.29  257.77
   4   2  -1 3321.07  264.17
   4   2  -1 3412.96  261.37
   3  -2  -1   84.89   24.60
  -3  -2   1   60.69   25.60
   3  -2  -1   24.00   25.00
  -3  -2   1   56.99   21.80
   3   2  -1   44.70   32.40
  -3   2   1   51.39   17.00
   3   2  -1   90.99   27.40
  -3   2   1   63.89   16.70
  -2  -2   1  903.61   82.89
  -2  -2   1  964.10   84.39
   2  -2  -1  739.63   84.29
   2  -2  -1  969.60   83.49
  -2  -2   1  893.51   79.59
  -2   2   1  971.50   79.29
  -2   2   1  942.51   78.19
   2   2  -1 1027.30   88.69
  -2   2   1 1000.60   86.49
   2   2  -1  841.12   78.79
   2   2  -1  844.92   82.09
   1  -2  -1 2085.49  169.78
  -1  -2   1 2190.58  169.48
   1  -2  -1 1867.31  171.98
  -1  -2   1 2192.88  170.38
   1   2  -1 1878.71  165.68
   1   2  -1 1992.00  168.18
   1   2  -1 2164.08  173.08
  -1   2   1 2065.49  166.78
  -1   2   1 2005.20  171.18
   0  -2   1  493.65   50.89
   0  -2  -1  523.85   54.99
   0  -2   1  563.54   53.99
   0  -2  -1  481.85   57.39
   0   2  -1  493.25   59.29
   0   2   1  449.76   60.79
   0   2   1  445.06   46.10
  -1  -2  -1 1126.39   95.39
   1  -2   1 1109.59   94.19
  -1  -2  -1 1011.50   98.09
   1  -2   1  978.40   91.59
  -1   2  -1 1112.29   92.09
   1   2   1 1149.78   93.39
   1   2   1 1099.19   98.19
   1   2   1  978.00   90.79
  -1   2  -1 1081.59   97.19
   2  -2   1   39.90   19.50
  -2  -2  -1    4.30   27.30
   2  -2   1   57.09   23.80
  -2  -2  -1   43.80   25.80
   2   2   1   -1.50   33.80
  -2   2  -1   18.30   18.50
   2   2   1   37.60   29.90
  -3  -2  -1   25.20   24.50
  -3  -2  -1   44.10   25.70
  -3  -2  -1   25.10   27.00
   3  -2   1  -17.20   17.60
   3  -2   1   15.30   22.00
   3   2   1   26.80   31.20
  -3   2  -1   -9.30   15.90
   3   2   1   34.70   18.50
   4  -2   1  146.09   25.00
  -4  -2  -1  204.08   37.10
  -4  -2  -1  264.37   36.50
   4  -2   1  189.28   27.00
   4  -2   1  197.78   29.90
  -4  -2  -1  232.08   32.40
   4   2   1  248.68   40.80
  -4   2  -1  170.88   26.20
   4   2   1  168.98   37.60
  -4   2  -1  163.18   24.40
  -5  -2  -1  471.65   54.89
   5  -2   1  505.55   47.30
   5  -2   1  398.36   43.10
  -5  -2  -1  412.36   53.39
  -5  -2  -1  468.25   50.79
   5  -2   1  335.97   40.80
  -5   2  -1  478.65   43.00
   5   2   1  476.55   52.29
   5   2   1  355.76   55.19
   6  -2   1    6.60   20.90
  -6  -2  -1   -9.20   29.40
  -6  -2  -1   33.80   25.80
   6  -2   1    8.30   20.40
   6  -2   1   -6.00   15.60
  -6  -2  -1   -8.80   23.50
   6   2   1   -1.70   33.30
  -6   2  -1   19.70   19.40
   6   2   1   -5.40   25.20
  -7  -2  -1  481.95   58.29
   7  -2   1  335.67   45.20
   7  -2   1  360.16   39.30
  -7  -2  -1  395.96   47.60
   7  -2   1  373.86   48.60
  -7  -2  -1  391.76   50.59
   7   2   1  325.37   49.10
  -7   2  -1  408.36   46.10
   7   2   1  296.17   56.19
   8  -2   1  375.56   40.10
   8  -2   1  400.66   42.10
   8  -2   1  351.26   46.80
  -8  -2  -1  370.66   59.89
  -8  -2  -1  374.16   50.09
  -8  -2  -1  397.86   47.80
  -8   2  -1  351.26   48.00
   8   2   1  331.57   50.59
   8   2   1  328.87   58.19
  -9  -2  -1  144.49   35.30
  -9  -2  -1  215.88   45.10
   9  -2   1  145.69   29.90
   9  -2   1  164.48   32.00
  -9  -2  -1  159.98   29.60
   9  -2   1  143.99   24.10
   9   2   1  196.58   36.10
   9   2   1  130.19   44.30
  -9   2  -1  193.48   35.40
 -10  -2  -1   49.40   28.90
 -10  -2  -1   25.90   39.80
  10  -2   1   66.89   26.00
 -10   2  -1   43.40   31.10
  10   2   1   63.89   30.90
  10   2   1   56.79   41.00
 -11  -2  -1  145.39   34.40
 -11  -2  -1  113.79   45.10
  11   2   1  109.09   45.00
 -11   2  -1   91.99   36.10
  11   2   1   88.59   34.80
 -12  -2  -1  695.53   83.79
  12   2   1  540.25   68.19
 -12   2  -1  516.95   71.99
  12   2   1  506.55   81.59
 -13  -2  -1    2.20   42.50
  13   2   1  -13.30   47.50
  13   2   1   25.00   34.20
 -13   2  -1   38.10   39.40
 -12  -3   1  -26.10   32.60
 -12  -3   1   33.40   47.80
  12   3  -1   24.40   50.29
  12   3  -1   -4.90   39.10
 -11  -3   1  115.69   49.00
 -11  -3   1   27.10   35.20
 -11  -3   1   57.09   35.70
  11   3  -1   35.20   48.10
  11   3  -1   96.39   41.30
 -10  -3   1   49.20   36.50
 -10  -3   1   71.29   43.50
  10  -3  -1   21.20   36.20
 -10  -3   1   16.70   35.10
  10   3  -1   20.40   45.20
  10   3  -1   63.99   36.60
  -9  -3   1    8.70   33.40
  -9  -3   1   57.79   39.90
  -9  -3   1   16.10   32.70
   9  -3  -1  -20.20   31.40
   9   3  -1   24.20   36.90
   9   3  -1   -8.40   40.60
   8  -3  -1  447.26   65.69
   8  -3  -1  611.84   62.29
  -8  -3   1  537.55   71.69
  -8  -3   1  525.95   65.99
  -8  -3   1  554.04   69.79
  -8   3   1  586.44   63.59
   8   3  -1  356.56   71.69
   8   3  -1  419.26   69.29
   7  -3  -1   91.39   33.80
  -7  -3   1   57.49   36.30
  -7  -3   1  159.98   40.10
   7  -3  -1  117.09   32.70
  -7  -3   1  108.79   37.60
   7   3  -1   84.09   45.20
   7   3  -1  106.89   40.00
  -7   3   1   69.99   22.80
   6  -3  -1  456.15   60.19
   6  -3  -1  389.86   54.69
  -6  -3   1  526.05   59.69
  -6  -3   1  449.06   62.69
  -6  -3   1  346.17   61.49
  -6   3   1  401.16   43.70
   6   3  -1  367.16   65.09
  -5  -3   1  132.99   35.50
   5  -3  -1  108.39   33.80
  -5  -3   1  179.18   40.90
   5  -3  -1  169.48   37.10
  -5   3   1  145.99   23.50
   5   3  -1  129.59   43.70
   4  -3  -1   14.10   29.90
   4  -3  -1   54.79   30.30
  -4  -3   1  -30.90   33.10
  -4   3   1    8.90   14.50
  -4   3   1   13.60   19.50
  -3  -3   1   94.89   36.00
   3  -3  -1   98.79   34.60
   3  -3  -1  113.79   34.00
   3   3  -1  131.99   26.60
  -3   3   1  109.49   19.10
   3   3  -1  221.58   49.40
   2  -3  -1  153.98   39.50
  -2  -3   1  135.89   38.40
   2  -3  -1  186.08   37.10
  -2   3   1  176.18   24.70
   2   3  -1  138.09   47.40
  -2   3   1  199.68   44.30
  -2   3   1  100.69   44.50
  -2   3   1  216.08   31.00
   1  -3  -1   -5.50   31.10
  -1  -3   1   53.89   32.60
   1  -3  -1   10.30   30.80
  -1   3   1   -8.90   32.00
  -1   3   1    9.40   15.10
   1   3  -1   15.40   39.70
   1   3  -1   -9.20   15.20
   0  -3   1   59.09   34.10
   0  -3  -1  133.99   37.70
   0  -3  -1  107.19   34.40
   0   3   1   23.60   38.00
   0   3  -1   58.89   36.10
   0   3   1   86.29   19.10
  -1  -3  -1   13.90   31.30
  -1  -3  -1  -18.30   31.40
   1  -3   1   12.40   31.40
  -1   3  -1    8.70   34.70
   1   3   1  -10.40   39.50
  -2  -3  -1  246.48   43.90
   2  -3   1  205.98   39.20
  -2  -3  -1  157.48   38.90
  -2   3  -1  159.08   34.80
   2   3   1  206.58   34.30
   2   3   1  359.26   60.79
  -3  -3  -1  960.30   96.29
  -3  -3  -1  951.60   93.49
   3  -3   1  918.81   91.89
   4  -3   1   -6.40   28.60
  -4  -3  -1   31.80   31.10
  -4  -3  -1   17.30   34.10
   4   3   1  -17.80   39.00
  -5  -3  -1  -37.20   30.00
  -5  -3  -1   -4.80   36.80
   5  -3   1   -4.90   28.70
   5   3   1   -5.70   36.80
  -6  -3  -1   80.09   34.60
   6  -3   1  126.99   34.50
  -6  -3  -1   93.19   38.40
   6  -3   1  152.48   36.90
   6   3   1  105.99   48.60
  -7  -3  -1   77.79   36.80
   7  -3   1   17.60   30.90
  -7  -3  -1   16.60   38.10
   7  -3   1   70.69   32.20
  -7  -3  -1   53.19   37.00
   7   3   1   48.10   46.50
  -8  -3  -1  223.18   46.30
  -8  -3  -1  227.98   44.40
  -8  -3  -1  255.37   52.39
   8  -3   1  292.87   44.20
   8  -3   1  197.58   41.80
   8   3   1  152.18   52.09
  -9  -3  -1   93.69   37.70
  -9  -3  -1   44.10   32.60
  -9  -3  -1   55.19   44.20
   9  -3   1   54.19   33.20
   9   3   1   33.60   46.50
   9   3   1   51.09   40.30
 -10  -3  -1   63.39   34.70
 -10  -3  -1   26.80   34.70
 -10  -3  -1   38.00   46.50
  10   3   1  -48.30   41.10
  10   3   1   27.00   41.70
 -11  -3  -1    3.00   34.00
 -11  -3  -1  -31.70   44.20
  11   3   1   67.49   49.70
  11   3   1   80.99   45.30
   8  -4  -1   22.40   41.00
  -8  -4   1  -36.80   36.90
  -8  -4   1   -9.80   40.30
   8   4  -1  -41.10   48.70
  -7  -4   1   23.30   37.70
   7  -4  -1  -42.80   41.60
   7  -4  -1   -8.10   37.00
  -7  -4   1   32.00   45.70
   7   4  -1    0.20   51.29
   6  -4  -1   80.59   45.90
   6  -4  -1  154.38   43.60
  -6  -4   1  143.69   47.80
  -6  -4   1   90.09   44.90
   6   4  -1  104.79   57.89
   5  -4  -1  161.78   49.70
   5  -4  -1  129.59   42.90
  -5  -4   1  158.18   45.00
  -5  -4   1  120.49   47.20
   5   4  -1   87.29   55.39
  -4  -4   1  158.08   50.49
   4  -4  -1  123.99   42.30
  -4  -4   1  115.29   49.90
   4  -4  -1  176.38   50.29
   4   4  -1   56.09   57.19
   3  -4  -1   22.50   36.90
  -3  -4   1  -64.29   38.00
   3  -4  -1    0.60   41.30
  -3  -4   1  -10.20   39.40
   3   4  -1   31.20   52.99
   2  -4  -1   59.09   46.00
   2  -4  -1   10.10   37.40
  -2  -4   1  -36.80   37.90
  -2  -4   1   12.60   38.40
   2   4  -1   29.80   54.49
   1  -4  -1   30.20   44.70
   1  -4  -1  -27.20   37.10
  -1  -4   1   -6.40   36.30
  -1  -4   1   -9.80   38.90
   1   4  -1   43.40   47.90
  -1   4   1   36.50   48.10
   0  -4  -1  -22.60   36.60
   0  -4   1    9.80   39.60
   0  -4   1   30.30   40.70
   0  -4  -1    8.00   41.80
   0   4  -1  -11.00   44.20
   0   4   1   20.70   43.20
   1  -4   1  176.68   46.80
  -1  -4  -1  121.79   47.70
   1  -4   1  123.69   44.20
  -1  -4  -1   72.59   41.90
   1   4   1   79.29   55.99
  -1   4  -1   46.70   50.29
   2  -4   1  -14.30   39.90
  -2  -4  -1   52.19   40.50
   2  -4   1   32.60   39.90
  -2  -4  -1  -13.90   38.10
   2   4   1  -15.50   50.79
   3  -4   1  -28.60   36.20
   3  -4   1   21.20   38.20
  -3  -4  -1   16.30   40.30
  -3  -4  -1   -9.90   44.90
   3   4   1   -1.50   53.99
   4  -4   1  -33.10   35.10
  -4  -4  -1   14.70   42.60
  -4  -4  -1   -2.90   44.40
   4  -4   1   14.80   38.90
   4   4   1  -37.20   49.30
  -5  -4  -1  -38.40   44.20
  -5  -4  -1   69.49   43.80
   5  -4   1   60.29   39.70
   5  -4   1   30.50   41.00
   5   4   1    4.00   49.70
  -6  -4  -1   11.20   43.70
   6  -4   1  -34.40   37.80
   6  -4   1  -30.10   34.60
  -6  -4  -1   42.50   40.70
   6   4   1  -29.60   50.39
   7  -4   1   38.90   39.60
  -7  -4  -1   -5.30   45.50
   7  -4   1   56.49   41.30
  -7  -4  -1   45.00   43.80
   7   4   1   13.50   50.89
 -15   0   2  236.88   51.79
  15   0  -2  181.98   53.59
  14   0  -2   98.29   42.90
  14   0  -2   95.39   46.20
 -14   0   2   91.19   40.20
  13   0  -2 1256.07  120.59
  13   0  -2 1443.16  134.79
 -13   0   2 1476.35  131.29
 -12   0   2   42.70   32.70
  12   0  -2   65.89   28.20
  12   0  -2   27.90   38.70
  11   0  -2   20.60   33.50
 -11   0   2    9.30   29.90
  11   0  -2   11.50   23.50
 -10   0   2 2630.24  218.78
  10   0  -2 2401.06  212.68
  10   0  -2 2846.92  224.08
   9   0  -2  236.18   36.40
   9   0  -2  259.07   45.90
  -9   0   2  277.77   44.00
   8   0  -2 2289.07  178.78
   8   0  -2 1959.10  169.98
   8   0  -2 2026.80  171.78
  -8   0   2 2073.09  175.18
  -7   0   2 1484.15  107.89
   7   0  -2 1230.68  112.09
  -7   0   2 1488.25  117.09
  -7   0   2 1182.68  109.49
   7   0  -2 1270.07  114.19
   6   0  -2  992.00   87.79
   6   0  -2 1013.70   84.49
  -6   0   2  918.41   87.59
  -6   0   2  823.62   80.09
   6   0  -2  986.50   82.89
  -6   0   2 1007.60   78.29
   5   0  -2 2690.53  204.78
  -5   0   2 2206.08  202.68
  -5   0   2 2544.15  206.58
   5   0  -2 2532.25  204.08
   5   0  -2 2471.85  206.88
  -5   0   2 2631.24  201.88
   4   0  -2 1992.90  165.08
  -4   0   2 2234.78  163.08
  -4   0   2 2060.39  164.58
  -4   0   2 1914.91  164.08
   4   0  -2 1888.51  164.78
  -4   0   2 2014.10  166.48
  -3   0   2  378.06   32.50
   3   0  -2  338.07   36.60
  -3   0   2  324.77   36.30
   3   0  -2  354.26   35.20
  -3   0   2  316.97   37.80
  -3   0   2  298.87   34.50
  -2   0   2 2056.89  168.18
  -2   0   2 2070.29  167.38
  -2   0   2 2087.39  167.58
   2   0  -2 2106.19  167.68
   2   0  -2 1959.10  167.18
   2   0  -2 2040.20  167.58
  -2   0   2 2232.78  167.58
  -1   0   2 2060.19  157.58
  -1   0   2 2034.00  157.28
   1   0  -2 2086.79  157.28
   1   0  -2 1782.62  157.58
  -1   0   2 1768.32  157.48
   1   0  -2 1979.30  157.18
   0   0   2  103.89   13.60
   0   0   2  104.19   11.20
   0   0  -2   86.69   14.20
   0   0  -2   97.99   11.80
   0   0   2  109.19   15.80
   0   0  -2   79.59   13.60
   1   0   2   97.19   17.10
  -1   0  -2  107.79   19.50
   1   0   2   88.09   16.50
   1   0   2   96.39   18.70
  -1   0  -2  110.59   19.00
  -2   0  -2  418.16   37.50
  -2   0  -2  299.97   42.30
   2   0   2  430.76   37.40
   2   0   2  350.06   41.00
   2   0   2  372.86   39.10
   3   0   2 2641.44  231.18
  -3   0  -2 2778.02  231.78
  -3   0  -2 2967.10  228.88
   3   0   2 2733.53  230.88
   3   0   2 3063.29  228.98
  -4   0  -2 4704.23  384.46
  -4   0  -2 4894.81  381.06
   4   0   2 4437.16  383.56
   4   0   2 4663.83  384.46
   4   0   2 5068.69  381.06
   5   0   2 1790.62  153.68
   5   0   2 1862.61  146.99
  -5   0  -2 1693.73  153.48
   5   0   2 1785.12  151.58
  -5   0  -2 1873.01  146.99
   6   0   2 1492.05  121.79
   6   0   2 1556.74  129.69
  -6   0  -2 1478.95  121.79
  -6   0  -2 1470.35  129.79
  -7   0  -2 1828.42  146.09
   7   0   2 1754.42  154.68
  -7   0  -2 1809.12  156.28
  -8   0  -2 1114.49   98.19
  -8   0  -2  983.00   83.69
   8   0   2 1032.50   98.19
  -9   0  -2  488.45   64.29
   9   0   2  416.56   58.89
 -10   0  -2  453.05   69.99
  10   0   2  537.85   66.09
  11   0   2  817.72   94.69
 -11   0  -2  927.31   96.79
  12   0   2 1140.49  117.89
 -12   0  -2 1205.18  119.59
  13   0   2  -13.20   36.20
 -13   0  -2   12.60   40.40
 -14   0  -2  560.84   83.79
  14   0   2  560.04   82.99
  15  -1  -2  140.19   53.49
 -15  -1   2  168.98   49.20
  15   1  -2   73.99   51.49
 -15   1   2  170.58   47.00
 -14  -1   2   49.80   42.30
  14  -1  -2   34.40   45.20
  14   1  -2   -1.30   45.00
 -14   1   2   31.00   35.10
  14   1  -2   17.20   27.50
  13  -1  -2  131.19   31.20
 -13  -1   2  141.79   43.00
 -13   1   2  144.09   40.80
  13   1  -2   78.79   48.30
  13   1  -2  128.39   32.90
  12  -1  -2  288.57   47.80
 -12  -1   2  390.36   62.09
 -12   1   2  384.76   56.49
  12   1  -2  340.17   46.40
  12   1  -2  333.67   62.59
 -11  -1   2   16.30   19.40
 -11  -1   2   59.59   35.80
  11  -1  -2   -0.60   25.10
 -11   1   2   56.09   31.20
  11   1  -2   31.70   26.10
  11   1  -2   19.30   37.30
 -10  -1   2   66.29   21.40
 -10  -1   2   70.69   32.70
  10  -1  -2   39.80   22.60
 -10  -1   2   56.99   20.90
  10  -1  -2   16.40   23.80
  10   1  -2   46.50   34.80
 -10   1   2   67.09   30.80
  10   1  -2   43.90   25.60
  -9  -1   2  435.76   44.10
  -9  -1   2  424.76   54.09
   9  -1  -2  456.85   46.90
   9  -1  -2  352.86   41.90
  -9  -1   2  355.96   43.40
   9   1  -2  382.26   48.00
  -9   1   2  398.36   51.29
   9   1  -2  441.76   59.09
  -8  -1   2   62.69   31.40
   8  -1  -2  229.58   32.70
   8  -1  -2  157.78   25.40
   8   1  -2  107.69   26.40
  -8   1   2  135.39   31.50
   8   1  -2  134.49   34.80
  -7  -1   2   62.99   26.40
   7  -1  -2   53.69   12.00
   7  -1  -2   48.80   16.70
   7  -1  -2   65.39   20.30
   7   1  -2   77.99   22.80
  -7   1   2   72.79   25.20
   7   1  -2   60.89   28.40
   6  -1  -2  764.32   74.79
   6  -1  -2  789.82   70.29
   6  -1  -2  747.93   65.39
  -6  -1   2  901.21   75.99
   6  -1  -2  841.62   66.09
   6   1  -2  786.22   71.19
  -6   1   2  789.12   72.39
  -6   1   2  709.83   66.89
   6   1  -2  764.02   74.69
   5  -1  -2  739.53   69.19
   5  -1  -2  774.02   63.99
   5  -1  -2  769.42   66.99
  -5  -1   2  766.02   70.69
  -5  -1   2  782.22   70.89
  -5  -1   2  723.93   69.09
  -5   1   2  686.13   67.39
   5   1  -2  755.02   71.49
   5   1  -2  827.72   71.39
   5   1  -2  761.52   68.09
   5   1  -2  706.13   70.69
  -5   1   2  641.74   63.99
   4  -1  -2 1793.32  157.88
   4  -1  -2 1754.42  156.38
  -4  -1   2 1977.90  159.58
  -4  -1   2 2094.39  159.88
   4  -1  -2 1924.91  157.48
  -4  -1   2 1882.41  159.68
   4   1  -2 1916.81  159.78
  -4   1   2 1921.71  157.58
   4   1  -2 1940.11  158.58
  -4   1   2 2032.10  156.58
   4   1  -2 1938.91  159.08
  -3  -1   2  986.20   89.99
  -3  -1   2 1202.28   92.49
   3  -1  -2  973.90   88.89
  -3  -1   2 1168.38   92.79
  -3  -1   2 1073.39   91.49
   3  -1  -2 1025.70   90.89
   3  -1  -2 1131.89   90.19
  -3   1   2 1032.30   89.49
  -3   1   2 1144.59   90.59
   3   1  -2 1017.70   90.99
   3   1  -2 1105.69   91.19
   3   1  -2 1077.59   92.59
  -3   1   2  917.91   89.09
   2  -1  -2 8370.36  660.33
  -2  -1   2 7760.02  659.93
  -2  -1   2 8242.58  660.73
  -2  -1   2 8627.14  660.93
   2  -1  -2 8483.35  661.03
   2   1  -2 7709.83  659.83
  -2   1   2 8083.49  660.03
   2   1  -2 8839.12  661.23
  -2   1   2 8213.08  660.93
   2   1  -2 8471.95  660.43
   2   1  -2 7641.44  660.73
  -2   1   2 8806.82  660.23
  -1  -1   2 8963.60  721.23
  -1  -1   2 8809.42  719.13
   1  -1  -2 9434.46  720.53
   1  -1  -2 7621.04  720.93
  -1  -1   2 8836.92  720.13
  -1  -1   2 8889.81  720.53
   1   1  -2 8498.05  718.83
  -1   1   2 8970.70  720.23
  -1   1   2 9999.00  721.73
   1   1  -2 9061.89  720.53
   1   1  -2 9377.86  720.63
  -1   1   2 9693.93  721.33
   1   1  -2 9222.58  720.13
   0  -1  -2  143.39   27.90
   0  -1  -2  143.09   29.00
   0  -1   2  182.18   24.00
   0  -1  -2  205.28   26.30
   0  -1   2  165.08   27.90
   0  -1   2  142.79   25.80
   0   1   2  208.98   32.60
  -1  -1  -2  230.48   34.50
  -1  -1  -2  129.19   28.80
   1  -1   2  228.28   33.00
  -1  -1  -2  132.49   29.60
  -1  -1  -2  172.28   27.10
   1  -1   2  156.68   29.80
  -1   1  -2  287.67   28.40
   1   1   2  334.77   31.50
   1   1   2  216.38   32.60
   1   1   2  191.98   31.40
   1   1   2  223.68   32.30
  -2  -1  -2 1483.25  121.69
   2  -1   2 1386.76  117.89
  -2  -1  -2 1378.06  118.19
  -2  -1  -2 1427.06  119.29
   2  -1   2 1521.55  116.69
  -2  -1  -2 1421.36  120.89
  -2  -1  -2 1171.48  125.49
   2   1   2 1572.24  120.79
   2   1   2 1397.66  119.29
  -2   1  -2 1385.46  118.29
  -2   1  -2 1470.05  116.79
   2   1   2 1529.85  121.49
   2   1   2 1399.86  120.39
  -3  -1  -2    7.60   23.20
   3  -1   2   -9.20   15.40
  -3  -1  -2    0.10   23.80
  -3  -1  -2  -20.20   17.80
   3  -1   2  -23.90   18.10
  -3  -1  -2  -13.80   15.10
  -3  -1  -2  -23.10   18.60
   3   1   2    3.20   23.00
  -3   1  -2   37.80   16.80
   3   1   2   -8.80   17.40
   3   1   2   34.40   18.20
  -4  -1  -2  961.20   83.29
  -4  -1  -2  864.11   85.99
  -4  -1  -2  844.32   84.59
   4  -1   2  905.91   81.49
  -4  -1  -2  837.92   80.29
  -4  -1  -2  772.52   80.49
   4  -1   2 1092.59   82.59
   4   1   2 1011.80   86.49
   4   1   2 1110.89   81.69
   4   1   2 1086.29   82.09
  -4   1  -2  893.31   82.09
   4   1   2 1009.30   84.59
  -5  -1  -2  470.55   54.19
  -5  -1  -2  501.15   47.10
  -5  -1  -2  427.66   42.20
   5  -1   2  445.66   47.00
   5  -1   2  425.26   40.70
   5  -1   2  439.36   46.30
  -5  -1  -2  401.26   41.80
  -5   1  -2  485.55   47.90
   5   1   2  452.35   50.49
   5   1   2  384.26   44.10
   5   1   2  426.46   45.00
   6  -1   2  216.98   26.60
  -6  -1  -2  224.78   39.70
   6  -1   2  301.27   35.40
  -6  -1  -2  242.48   34.20
   6  -1   2  226.98   35.50
   6   1   2  266.17   31.10
  -6   1  -2  228.88   39.70
   6   1   2  249.58   39.40
  -7  -1  -2  152.48   38.00
  -7  -1  -2  184.28   28.10
   7  -1   2  258.67   35.70
   7  -1   2  145.29   20.90
   7   1   2  172.78   27.10
   7   1   2  245.88   39.60
  -7   1  -2  127.69   31.60
  -8  -1  -2  474.25   49.70
  -8  -1  -2  438.76   62.19
  -8   1  -2  441.66   56.79
   8   1   2  527.85   60.29
   8   1   2  481.65   49.90
  -9  -1  -2  148.59   42.20
  -9  -1  -2  230.08   31.50
   9   1   2  211.68   31.90
   9   1   2  175.98   43.10
  -9   1  -2  195.78   40.30
 -10  -1  -2  713.83   82.09
 -10  -1  -2  662.53   62.09
  10   1   2  598.84   75.99
 -10   1  -2  661.43   75.19
  10   1   2  617.54   64.19
 -11  -1  -2   23.30   39.50
 -11  -1  -2   25.50   21.70
  11   1   2  -17.30   23.00
 -11   1  -2  127.79   40.40
  11   1   2  -34.00   35.50
  12  -1   2  169.08   48.20
 -12  -1  -2  128.79   47.40
  12   1   2  110.59   47.90
 -12   1  -2  160.08   45.40
  12   1   2  202.08   36.50
  13  -1   2  263.27   61.49
 -13  -1  -2  325.47   61.09
  13   1   2  306.87   63.99
 -13   1  -2  396.66   65.09
 -14  -1  -2   -2.70   40.30
  14  -1   2  -49.20   36.50
  14   1   2    4.90   44.50
 -14   1  -2   27.20   41.30
 -14  -2   2   93.79   47.50
 -14   2   2   89.69   39.60
  14   2  -2   -5.60   46.90
  14   2  -2   24.70   37.90
 -13  -2   2   27.60   42.00
  13   2  -2   29.20   36.00
  13   2  -2   43.30   46.70
 -13   2   2   81.09   36.20
 -12  -2   2   33.80   29.70
 -12  -2   2    0.60   40.40
 -12  -2   2   -1.80   26.50
  12  -2  -2   17.70   28.40
 -12   2   2   31.80   32.40
  12   2  -2    6.30   43.50
  12   2  -2   27.00   32.60
 -11  -2   2    6.60   28.30
  11  -2  -2   43.80   26.20
 -11  -2   2   28.10   27.50
 -11  -2   2   44.50   38.40
 -11   2   2   62.29   31.40
  11   2  -2   44.70   32.00
  11   2  -2   56.69   42.20
 -10  -2   2  -18.20   25.50
 -10  -2   2   25.30   36.20
  10  -2  -2   46.80   27.30
 -10  -2   2   35.90   28.60
  10   2  -2   16.10   38.40
 -10   2   2    0.60   28.10
  10   2  -2   30.80   31.20
  -9  -2   2  159.38   41.70
  -9  -2   2  116.39   33.40
  -9  -2   2  202.48   36.60
   9  -2  -2  184.98   31.90
   9  -2  -2  167.28   28.90
   9   2  -2  164.18   42.60
  -9   2   2  183.08   34.30
   9   2  -2  150.08   35.70
   8  -2  -2  -30.00   19.70
  -8  -2   2  -31.00   24.90
  -8  -2   2   -9.70   27.80
   8  -2  -2  -34.00   23.10
  -8   2   2  -15.30   25.80
   8   2  -2   50.79   35.10
   8   2  -2  -28.00   25.70
  -7  -2   2  641.84   68.89
  -7  -2   2  550.04   64.39
   7  -2  -2  833.12   64.79
   7  -2  -2  384.56   68.49
   7  -2  -2  655.03   60.49
   7   2  -2  650.63   71.79
  -7   2   2  622.74   63.99
   7   2  -2  690.63   66.19
  -6  -2   2  249.38   37.60
   6  -2  -2  246.98   35.30
   6  -2  -2  159.48   31.70
  -6  -2   2  251.47   41.90
   6  -2  -2  255.57   39.80
   6   2  -2  265.97   41.60
   6   2  -2  350.06   51.39
  -6   2   2  235.48   36.00
  -5  -2   2   63.79   26.60
  -5  -2   2   89.09   27.70
   5  -2  -2   68.69   24.70
   5  -2  -2   36.10   23.90
  -5   2   2   55.39   21.20
   5   2  -2   94.99   27.70
   5   2  -2   69.19   31.10
  -5   2   2  117.29   20.60
   4  -2  -2   40.10   23.80
  -4  -2   2   -4.00   24.50
  -4  -2   2   15.20   26.50
  -4  -2   2   21.30   21.10
   4  -2  -2    3.70   23.10
  -4   2   2   43.00   18.50
  -4   2   2    6.10   18.40
   4   2  -2   52.79   20.90
   4   2  -2   50.69   25.60
   4   2  -2   15.40   30.40
  -3  -2   2 1705.63  144.19
   3  -2  -2 1763.42  145.39
   3  -2  -2 1751.62  144.29
  -3  -2   2 1626.34  143.89
  -3  -2   2 1659.23  141.79
  -3   2   2 1695.53  138.49
  -3   2   2 1629.44  141.79
  -3   2   2 1782.82  141.49
   3   2  -2 1545.95  142.99
   3   2  -2 1821.52  144.29
   3   2  -2 1831.92  147.09
   2  -2  -2  257.87   41.00
  -2  -2   2  232.38   34.80
   2  -2  -2  212.88   34.60
  -2  -2   2  231.98   29.10
   2   2  -2  203.68   39.20
  -2   2   2  183.88   32.40
  -2   2   2  139.79   33.70
   2   2  -2  221.88   39.70
  -2   2   2  214.68   28.20
   2   2  -2  170.18   28.20
   1  -2  -2  779.12   68.19
   1  -2  -2  697.53   69.29
  -1  -2   2  575.34   64.69
  -1  -2   2  697.13   64.89
   1   2  -2  638.14   58.09
   1   2  -2  742.23   72.59
  -1   2   2  715.33   71.39
   1   2  -2  743.83   65.39
  -1   2   2  647.34   60.89
   0  -2   2   16.10   22.80
   0  -2   2    7.10   21.20
   0  -2   2   36.60   22.60
   0  -2  -2  -31.70   23.10
   0  -2  -2  -31.90   25.90
   0   2  -2   24.20   28.60
   0   2  -2   15.40   19.80
   0   2   2   63.39   30.30
   0   2   2   -7.80   17.70
  -1  -2  -2    1.90   24.00
   1  -2   2   -3.40   22.00
  -1  -2  -2  -22.70   25.60
   1  -2   2  -11.90   21.90
   1  -2   2   14.80   23.90
  -1   2  -2  -40.20   17.50
  -1   2  -2   13.80   25.20
   1   2   2   23.30   30.30
   1   2   2   27.40   22.90
  -2  -2  -2  172.38   34.80
  -2  -2  -2  134.29   29.80
   2  -2   2  112.09   25.70
   2  -2   2  166.48   27.40
   2   2   2   91.69   32.40
  -2   2  -2  161.38   27.70
   2   2   2  178.18   30.30
   3  -2   2   39.80   21.90
   3  -2   2   55.49   21.20
  -3  -2  -2   94.79   25.90
  -3  -2  -2   49.20   27.80
   3   2   2   23.00   30.50
   3   2   2   35.00   20.70
  -3   2  -2   18.90   19.30
  -4  -2  -2  -42.70   27.40
  -4  -2  -2   11.80   26.60
   4  -2   2   -8.90   19.70
   4  -2   2    0.40   19.30
  -4  -2  -2   -0.50   23.70
   4  -2   2    3.30   13.90
  -4   2  -2    8.40   17.50
   4   2   2  -12.70   29.50
  -4   2  -2   29.80   13.90
   5  -2   2   56.19   20.50
  -5  -2  -2   14.20   25.90
  -5  -2  -2  -27.30   28.50
   5  -2   2   70.09   20.80
   5  -2   2   24.00   21.20
  -5  -2  -2   -0.50   23.70
   5   2   2   38.40   31.10
   5   2   2   41.40   27.30
  -5   2  -2   -4.00   17.70
  -6  -2  -2   25.50   23.60
   6  -2   2   69.59   22.30
  -6  -2  -2   39.40   26.00
   6  -2   2    7.90   21.20
   6  -2   2   45.60   21.70
  -6  -2  -2   41.20   31.40
   6   2   2   90.49   35.40
   6   2   2   51.29   27.00
  -6   2  -2   16.50   20.90
   7  -2   2  105.89   27.50
  -7  -2  -2   55.49   30.10
  -7  -2  -2   19.70   24.90
   7  -2   2   74.29   23.10
  -7  -2  -2    3.40   25.30
  -7  -2  -2   76.79   37.20
   7  -2   2  110.39   23.40
   7   2   2  115.79   29.90
   7   2   2   93.69   38.70
  -7   2  -2  132.09   28.50
  -8  -2  -2  270.57   40.60
   8  -2   2  241.58   40.10
  -8  -2  -2  342.57   58.19
   8  -2   2  266.37   41.20
  -8  -2  -2  308.37   45.60
  -8   2  -2  324.47   45.80
   8   2   2  198.98   49.10
   8   2   2  350.76   48.00
   9  -2   2   81.09   26.20
  -9  -2  -2  101.99   24.50
   9  -2   2  117.89   28.20
  -9  -2  -2  123.09   42.30
   9  -2   2  147.29   32.80
  -9  -2  -2   90.49   31.80
   9   2   2  115.59   32.70
   9   2   2   92.39   43.40
  -9   2  -2  100.19   33.10
 -10  -2  -2   90.69   32.00
 -10  -2  -2    9.70   39.10
 -10   2  -2   91.09   36.10
  10   2   2   76.79   42.80
  10   2   2   31.60   31.50
 -11  -2  -2   17.80   29.00
 -11  -2  -2  -34.50   38.70
 -11   2  -2   53.09   35.10
  11   2   2  -20.10   31.70
  11   2   2   58.29   43.30
 -12  -2  -2   30.60   45.40
  12   2   2   46.70   48.00
  12   2   2   52.39   34.90
 -12   2  -2  -19.20   35.10
 -13  -2  -2  -22.80   44.60
  13   2   2    4.80   45.90
 -13   2  -2   -0.60   37.70
 -12  -3   2   17.60   32.80
 -12  -3   2   -9.70   44.10
 -12  -3   2  -30.10   34.30
  12   3  -2   16.90   50.89
  12   3  -2  -10.10   40.20
  11  -3  -2   44.40   34.90
 -11  -3   2   -5.70   37.00
 -11  -3   2   24.00   35.30
 -11  -3   2   31.60   43.10
  11   3  -2   47.60   39.70
  11   3  -2   -6.20   48.10
  10  -3  -2   -4.10   34.40
 -10  -3   2  -13.20   34.40
 -10  -3   2  -17.50   31.80
 -10  -3   2   34.20   41.70
  10   3  -2  -41.30   34.50
  10   3  -2   29.10   43.70
   9  -3  -2   83.59   35.60
  -9  -3   2  149.99   45.00
   9  -3  -2  111.59   33.30
  -9  -3   2   60.69   38.50
  -9  -3   2   65.69   40.10
   9   3  -2   62.09   37.40
  -9   3   2   96.69   38.00
   9   3  -2   64.89   44.40
   8  -3  -2   34.10   28.80
  -8  -3   2   62.69   35.70
  -8  -3   2   21.60   36.10
  -8  -3   2   24.60   35.80
   8  -3  -2   72.29   34.50
  -8   3   2   18.00   24.10
   8   3  -2   73.49   42.70
   8   3  -2  -21.20   32.40
  -7  -3   2  326.87   57.19
   7  -3  -2  342.47   56.59
   7  -3  -2  460.05   53.69
  -7  -3   2  348.17   53.09
  -7   3   2  382.76   45.00
   7   3  -2  240.88   59.49
   7   3  -2  336.87   53.79
  -6  -3   2  392.86   56.39
  -6  -3   2  439.96   60.79
   6  -3  -2  441.46   60.19
   6  -3  -2  419.06   55.19
   6   3  -2  467.85   62.89
  -6   3   2  460.95   47.00
   6   3  -2  294.17   62.29
  -5  -3   2  -13.00   33.20
  -5  -3   2  -63.69   25.90
   5  -3  -2    2.70   31.20
   5  -3  -2   35.90   30.80
  -5   3   2   -8.80   18.80
   5   3  -2   19.90   39.60
  -4  -3   2  495.75   59.49
   4  -3  -2  457.55   59.99
   4  -3  -2  294.67   52.69
  -4  -3   2  459.35   49.70
  -4   3   2  331.77   41.90
  -4   3   2  424.86   43.00
   4   3  -2  421.06   68.39
   4   3  -2  384.96   47.00
  -3  -3   2  146.39   37.50
   3  -3  -2  186.58   42.10
   3  -3  -2  202.88   39.10
  -3   3   2  167.88   27.60
   3   3  -2  166.78   47.90
   2  -3  -2   92.99   32.70
   2  -3  -2   92.89   36.60
  -2  -3   2   42.20   32.90
  -2   3   2   93.49   28.30
   2   3  -2   67.39   45.00
  -2   3   2   27.30   36.20
  -2   3   2   59.89   34.70
  -2   3   2   62.89   20.80
   2   3  -2   93.79   20.20
  -1  -3   2   36.70   29.20
   1  -3  -2  -39.30   29.50
   1  -3  -2  -16.90   29.50
  -1  -3   2   -8.00   30.10
  -1   3   2   35.10   35.30
   1   3  -2  -31.00   38.30
   0  -3  -2  -19.60   29.30
   0  -3  -2  -29.50   31.70
   0  -3   2   -8.10   26.20
   0  -3   2   -3.20   29.20
   0   3   2   -9.60   36.60
   0   3  -2  -18.90   34.90
  -1  -3  -2  -42.00   29.70
  -1  -3  -2   -2.10   32.70
   1  -3   2   32.30   29.80
   1  -3   2    0.40   27.40
   1   3   2   -4.40   19.40
  -1   3  -2  -11.20   35.20
   1   3   2   31.40   40.80
  -2  -3  -2   24.00   32.20
   2  -3   2    9.60   25.40
   2  -3   2  -25.80   29.10
  -2  -3  -2   -4.50   31.90
  -2   3  -2   -1.70   31.50
  -3  -3  -2    1.70   35.60
  -3  -3  -2   -5.60   31.50
   3  -3   2    3.90   30.10
   3  -3   2   17.40   24.60
  -3   3  -2    1.20   24.80
   4  -3   2   -5.00   30.90
   4  -3   2    9.40   22.80
  -4  -3  -2   18.10   33.00
  -4  -3  -2   40.30   35.30
   4   3   2   -9.20   38.10
  -5  -3  -2  -31.60   32.30
   5  -3   2  -13.30   20.70
  -5  -3  -2   42.10   33.20
   5  -3   2   -5.00   29.20
   5   3   2    7.20   37.60
  -6  -3  -2   52.39   35.40
   6  -3   2   35.80   31.20
  -6  -3  -2    0.80   34.80
   6   3   2  -43.30   42.30
  -7  -3  -2   37.30   35.10
  -7  -3  -2   18.30   35.80
   7  -3   2   -7.50   32.10
   7   3   2  -25.90   44.10
  -8  -3  -2   -1.60   30.90
   8  -3   2  -36.80   28.60
  -8  -3  -2  -30.30   36.80
   8  -3   2  -29.60   30.80
  -8  -3  -2    9.40   33.20
   8   3   2  -65.19   41.50
  -9  -3  -2  -14.50   38.70
  -9  -3  -2   26.10   34.20
  -9  -3  -2   20.60   39.00
   9   3   2  -19.30   44.60
 -10  -3  -2   12.40   32.70
 -10  -3  -2  -39.60   46.10
 -10  -3  -2   45.50   35.00
  10   3   2   12.60   47.40
 -11  -3  -2   37.50   40.40
 -11  -3  -2  177.98   57.29
  11   3   2   83.59   51.99
  -8  -4   2   95.49   45.00
  -8  -4   2   69.69   43.20
   8  -4  -2   -6.10   39.50
   8  -4  -2  -38.30   44.50
   8   4  -2    7.00   50.59
  -7  -4   2  139.79   51.49
   7  -4  -2  239.18   47.00
  -7  -4   2  205.18   51.59
   7  -4  -2  204.78   50.99
   7   4  -2  175.38   61.69
   6  -4  -2  -30.20   39.90
   6  -4  -2    3.70   39.10
  -6  -4   2   -4.50   44.30
  -6  -4   2  -24.10   38.90
   6   4  -2   12.20   54.99
  -5  -4   2   53.99   45.60
  -5  -4   2  111.49   49.20
   5  -4  -2   99.79   48.30
   5  -4  -2  174.18   45.10
   5   4  -2   82.09   57.39
   4  -4  -2  448.46   64.59
  -4  -4   2  393.96   68.19
  -4  -4   2  303.07   59.19
   4  -4  -2  325.87   60.99
   4   4  -2  146.69   67.19
   3  -4  -2   62.69   41.00
  -3  -4   2    5.50   44.80
   3  -4  -2  124.79   44.50
   3   4  -2   73.49   55.89
   2  -4  -2  111.59   43.60
  -2  -4   2  204.38   50.89
   2  -4  -2  113.99   42.20
  -2   4   2   43.40   48.60
   2   4  -2   53.79   57.19
   1  -4  -2   32.50   38.50
  -1  -4   2  -21.00   41.50
   1  -4  -2    1.10   37.70
   1   4  -2   -3.50   47.50
  -1   4   2   11.10   46.50
   0  -4  -2    9.60   39.90
   0  -4   2  103.49   44.70
   0  -4  -2   68.99   46.00
   0   4   2  101.59   50.89
   0   4  -2  -56.29   48.60
  -1  -4  -2   -1.30   39.90
   1  -4   2  -18.10   39.80
  -1  -4  -2   20.90   38.00
  -1   4  -2  -55.19   46.40
   1   4   2  -45.90   50.69
  -2  -4  -2   19.40   39.40
   2  -4   2  -37.80   37.30
  -2  -4  -2   20.80   39.30
   2   4   2  -52.89   50.09
   3  -4   2  120.99   46.70
   3  -4   2  273.77   47.70
  -3  -4  -2  222.28   52.89
  -3  -4  -2  236.78   52.99
   3   4   2  144.69   61.59
   4  -4   2   -7.50   35.70
  -4  -4  -2  -32.20   38.50
   4  -4   2   15.30   39.20
  -4  -4  -2    1.90   42.80
   4   4   2    0.70   52.19
  -5  -4  -2   47.90   45.20
  -5  -4  -2   62.59   43.40
   5  -4   2   14.60   39.20
   5  -4   2  -41.00   36.50
   5   4   2  -15.30   48.60
  -6  -4  -2   68.89   45.80
  -6  -4  -2   57.29   45.50
   6  -4   2   13.70   40.60
   6  -4   2   45.50   39.50
   6   4   2   32.00   54.09
   7  -4   2   53.39   40.90
   7  -4   2   69.19   41.70
  -7  -4  -2  100.79   47.40
  -7  -4  -2   57.69   41.20
   7   4   2   46.20   55.49
 -15   0   3   50.99   39.50
  15   0  -3   13.50   45.20
  14   0  -3  -31.90   39.50
  14   0  -3   -8.20   28.80
 -14   0   3  -26.20   32.60
  13   0  -3  -14.50   39.10
 -13   0   3  -52.09   29.80
  13   0  -3   -2.10   27.00
  12   0  -3  -39.00   24.10
 -12   0   3   -3.90   29.10
  12   0  -3   34.90   38.80
  11   0  -3  -33.80   36.90
  11   0  -3   10.60   24.90
 -11   0   3   31.80   32.60
  10   0  -3  -10.80   33.00
 -10   0   3   12.20   29.80
  10   0  -3  -25.90   22.50
   9   0  -3   -7.80   21.00
  -9   0   3   -2.60   12.40
  -9   0   3    8.80   25.60
   9   0  -3   -4.50   30.20
   8   0  -3  -11.10   24.10
  -8   0   3    1.00    8.50
   8   0  -3    0.50   31.40
   8   0  -3  -17.80   19.60
  -8   0   3   13.50   13.80
  -8   0   3  -49.10   23.00
  -7   0   3    9.50   14.40
   7   0  -3   20.90   20.30
  -7   0   3    8.50   23.60
  -7   0   3    1.20    9.70
   7   0  -3   23.10   24.30
  -6   0   3    2.30   21.70
   6   0  -3  151.18   22.90
   6   0  -3   29.70   22.60
   6   0  -3   55.89   24.90
  -6   0   3    4.90   15.30
  -6   0   3   -9.10   19.20
  -6   0   3   -1.10   11.20
  -5   0   3    5.30   21.30
  -5   0   3    0.00   19.50
   5   0  -3  -24.40   18.70
   5   0  -3   20.70   20.40
  -5   0   3  -16.10   12.00
  -5   0   3  -22.90   16.20
  -4   0   3  -12.10   16.60
   4   0  -3   25.30   19.50
  -4   0   3   25.70   21.10
  -4   0   3   -2.60   18.50
   4   0  -3   53.79   20.10
  -4   0   3  -11.70   12.90
  -3   0   3    1.40   16.20
  -3   0   3   27.70   17.80
   3   0  -3    7.50   18.30
  -3   0   3   20.30   18.60
  -3   0   3   -2.80   14.70
   3   0  -3   -9.30   15.00
   3   0  -3  -29.70   19.80
   2   0  -3   18.30   16.70
  -2   0   3  -22.80   17.80
   2   0  -3   29.90   16.80
   2   0  -3   -3.00   15.60
  -2   0   3   -8.50   17.20
  -2   0   3   -4.00   13.70
   1   0  -3   15.70   16.20
  -1   0   3   16.10   15.90
   1   0  -3   17.00   14.00
   1   0  -3   26.20   17.50
  -1   0   3   43.30   13.10
   0   0   3   25.40    8.70
   0   0  -3    4.90   15.30
   0   0  -3   22.80   10.00
   0   0  -3   17.10   11.20
   0   0   3    7.70   13.70
   0   0   3   -2.90   16.70
   0   0   3    3.10   11.40
  -1   0  -3   -3.70   15.20
  -1   0  -3   -0.50   15.90
   1   0   3   22.10   23.20
   1   0   3   -5.20   13.30
   1   0   3   -2.60   16.70
   2   0   3  -30.80   15.40
   2   0   3    0.90   16.10
  -2   0  -3   -2.70   14.80
   2   0   3    7.30   18.30
  -3   0  -3   -9.10   22.30
   3   0   3   -7.20   17.70
  -3   0  -3  -13.70   13.00
   3   0   3  -15.50   13.70
   3   0   3   -6.90   17.90
   4   0   3   -8.60   19.60
  -4   0  -3   44.00   25.30
   4   0   3  -24.10   13.40
   4   0   3   -8.10   18.80
  -4   0  -3   45.40   14.00
  -5   0  -3  -27.30   23.30
   5   0   3    8.50   18.70
   5   0   3  -23.10   21.00
   5   0   3    3.80   14.00
  -5   0  -3   -3.00   12.70
   6   0   3  -21.60   10.90
  -6   0  -3   26.80   27.20
   6   0   3   -9.00   22.60
  -6   0  -3   -4.60   12.20
  -7   0  -3  -22.50   11.50
   7   0   3   -5.30   11.10
   7   0   3  -22.60   24.10
  -7   0  -3   16.00   29.60
  -8   0  -3   -0.60   11.70
   8   0   3   14.60   27.40
  -8   0  -3   -2.00   30.80
   9   0   3    2.80   29.90
  -9   0  -3   -8.70   33.90
  -9   0  -3   12.50   11.90
  10   0   3  -36.70   32.00
 -10   0  -3   34.30   36.40
  11   0   3   25.40   37.10
 -11   0  -3  -12.30   36.00
  12   0   3  -10.10   35.10
 -12   0  -3  -64.99   37.50
 -13   0  -3  -32.70   40.60
  13   0   3  -17.20   39.50
 -14   0  -3    6.00   43.30
  14   0   3  -22.40   40.50
  15  -1  -3  315.47   68.39
 -15  -1   3  356.36   65.19
  15   1  -3  444.66   79.69
  15   1  -3  320.17   52.29
 -15   1   3  407.26   63.99
 -14  -1   3   36.40   37.50
  14   1  -3   14.90   29.00
 -14   1   3  -62.49   31.20
  14   1  -3  -41.90   44.00
 -13  -1   3  253.57   49.70
  13  -1  -3  153.68   36.90
 -13   1   3  269.97   47.60
  13   1  -3  155.68   53.19
  13   1  -3  226.88   40.20
 -12  -1   3   49.10   21.10
  12  -1  -3   24.50   26.30
 -12  -1   3   20.70   33.30
  12   1  -3   28.10   38.80
  12   1  -3   31.30   26.70
 -12   1   3  -31.10   30.30
 -11  -1   3   49.90   33.40
 -11  -1   3   27.60   21.30
 -11  -1   3   -4.80   19.60
  11  -1  -3   40.60   27.00
  11   1  -3   16.20   37.00
  11   1  -3    3.70   26.00
 -11   1   3    6.00   30.60
  10  -1  -3 1126.49  106.79
 -10  -1   3 1352.36  118.09
  10  -1  -3 1183.28  110.39
 -10   1   3 1352.56  114.99
  10   1  -3 1300.47  111.39
  10   1  -3 1307.97  119.19
   9  -1  -3    4.50   21.90
  -9  -1   3   -2.00   18.60
  -9  -1   3    0.80   26.50
   9  -1  -3    3.20   19.40
   9   1  -3    4.60   22.30
   9   1  -3   -0.70   29.60
  -9   1   3   -6.10   27.20
   8  -1  -3  827.52   65.69
  -8  -1   3  863.91   76.29
   8  -1  -3  759.92   70.49
   8  -1  -3  728.23   62.39
  -8  -1   3  661.53   67.69
  -8   1   3  694.23   73.79
   8   1  -3  717.13   71.39
   8   1  -3  746.93   77.19
  -7  -1   3  217.68   31.20
  -7  -1   3  212.98   36.70
   7  -1  -3  202.68   30.60
   7  -1  -3  235.68   25.70
   7  -1  -3  162.78   27.60
   7   1  -3  211.08   36.70
  -7   1   3  175.78   28.40
   7   1  -3  217.88   31.30
  -7   1   3  235.28   36.70
  -6  -1   3  296.77   33.40
   6  -1  -3  290.67   29.90
  -6  -1   3  222.78   38.60
   6  -1  -3  282.37   36.80
   6  -1  -3  188.18   35.00
  -6  -1   3  270.37   38.20
   6   1  -3  208.58   36.50
  -6   1   3  246.88   31.60
   6   1  -3  215.98   40.30
  -6   1   3  203.38   35.90
   5  -1  -3  685.43   62.99
  -5  -1   3  637.34   65.19
   5  -1  -3  669.03   64.49
  -5  -1   3  625.04   59.79
  -5  -1   3  673.53   64.59
   5  -1  -3  707.43   58.39
  -5  -1   3  691.03   63.59
   5   1  -3  670.53   61.89
  -5   1   3  549.65   59.59
   5   1  -3  623.44   64.39
   5   1  -3  749.33   65.49
   5   1  -3  583.94   62.89
  -5   1   3  676.33   58.39
  -5   1   3  669.13   62.69
  -4  -1   3   -7.00   22.80
   4  -1  -3   15.10   19.90
  -4  -1   3    4.40   21.90
  -4  -1   3  -70.69   15.00
  -4  -1   3   -5.60   21.50
   4  -1  -3   50.29   17.40
   4  -1  -3   54.79   20.30
  -4   1   3  -43.30   16.80
   4   1  -3   11.80   21.50
   4   1  -3  -23.70   18.10
  -4   1   3    0.00   16.20
   4   1  -3   77.49   21.00
  -4   1   3  -12.50   19.70
  -3  -1   3 1261.57   98.19
  -3  -1   3 1145.59   97.39
  -3  -1   3 1178.38   98.19
   3  -1  -3 1056.29   96.79
   3  -1  -3 1110.29   97.69
   3  -1  -3  976.00   97.99
   3   1  -3 1160.48   97.19
  -3   1   3 1070.89   96.39
  -3   1   3 1149.58   96.99
   3   1  -3 1189.98   97.79
  -3   1   3 1113.59   92.79
  -3   1   3 1250.07   98.39
   3   1  -3 1217.88   98.39
  -2  -1   3  926.51   87.79
   2  -1  -3  926.41   89.89
   2  -1  -3 1044.60   90.89
   2  -1  -3 1116.89   90.39
  -2  -1   3 1091.59   89.19
  -2  -1   3 1093.69   91.09
  -2   1   3 1298.97   91.29
  -2   1   3 1044.90   90.09
   2   1  -3 1010.80   88.39
   2   1  -3 1124.99   89.59
  -2   1   3  898.21   89.89
   2   1  -3  895.31   98.19
   2   1  -3 1097.19   89.09
  -1  -1   3 1350.36  104.99
   1  -1  -3 1107.29  106.39
   1  -1  -3 1223.28  106.29
  -1  -1   3 1278.97  107.59
  -1  -1   3 1349.16  105.49
   1   1  -3 1298.07  105.69
   1   1  -3 1228.88  103.69
   1   1  -3 1428.06  107.49
   1   1  -3 1124.49  105.29
   0  -1  -3 2229.28  183.58
   0  -1   3 2210.48  183.18
   0  -1   3 2162.78  181.58
   0  -1   3 2319.47  181.88
   0  -1   3 2360.96  180.08
   0   1   3 2221.68  189.38
   0   1   3 2316.57  183.68
   0   1  -3 2179.78  181.98
   0   1  -3 2174.78  182.58
  -1  -1  -3  821.72   78.19
  -1  -1  -3  851.31   79.39
   1  -1   3  923.61   74.09
   1  -1   3  880.01   75.69
   1  -1   3 1028.80   77.79
  -1  -1  -3  878.01   79.79
   1  -1   3  935.21   76.39
   1   1   3  883.31   78.29
   1   1   3  863.71   78.99
   1   1   3  895.51   78.49
   1   1   3  866.81   80.39
  -1   1  -3  840.62   76.89
   2  -1   3  320.37   37.10
  -2  -1  -3  399.26   40.60
   2  -1   3  343.27   33.40
  -2  -1  -3  346.87   37.90
  -2  -1  -3  326.27   36.00
   2   1   3  280.17   38.20
   2   1   3  245.18   36.80
   2   1   3  332.57   42.40
  -2   1  -3  403.76   38.90
   3  -1   3   -4.60   19.70
   3  -1   3  -18.90   15.60
  -3  -1  -3   25.90   21.30
  -3  -1  -3  -17.10   19.60
  -3  -1  -3   62.19   16.00
  -3  -1  -3   10.20   14.90
  -3  -1  -3   21.80   26.90
   3   1   3  -29.30   16.90
   3   1   3   -3.80   19.60
   3   1   3   -5.60   20.60
  -3   1  -3   13.00   17.90
   3   1   3   32.80   20.90
   3   1   3  -39.90   24.20
  -4  -1  -3 1473.25  135.59
  -4  -1  -3 1872.71  140.19
  -4  -1  -3 1472.15  135.69
   4  -1   3 1689.43  137.89
  -4  -1  -3 1737.63  142.69
  -4  -1  -3 1470.25  141.29
   4  -1   3 1681.53  137.99
   4  -1   3 1824.02  136.89
   4   1   3 1896.21  140.09
   4   1   3 1596.14  137.29
   4   1   3 1554.74  137.29
   4   1   3 1707.23  142.19
  -4   1  -3 1798.92  138.99
  -5  -1  -3   95.49   23.50
  -5  -1  -3   72.09   28.70
   5  -1   3  103.89   25.10
   5  -1   3   71.99   22.40
   5  -1   3   62.79   16.00
   5   1   3   54.29   28.10
  -5   1  -3   47.80   23.20
   5   1   3   54.39   19.10
   5   1   3   80.69   19.90
   6  -1   3  186.08   32.60
  -6  -1  -3  187.18   38.60
  -6  -1  -3  183.88   30.70
   6  -1   3  157.78   23.90
   6  -1   3  223.28   32.60
   6   1   3  201.18   27.10
  -6   1  -3  166.28   33.00
   6   1   3  205.68   37.90
   6   1   3  205.68   27.30
   7  -1   3  151.38   20.90
  -7  -1  -3   73.59   34.20
  -7  -1  -3   92.49   24.70
   7  -1   3  223.78   33.60
   7   1   3  149.59   35.20
   7   1   3  124.09   24.00
  -7   1  -3   64.19   31.00
  -8  -1  -3   13.30   18.00
   8  -1   3  -22.90   29.40
   8  -1   3    8.60   10.80
  -8  -1  -3    1.40   32.40
   8   1   3  -13.90   18.70
   8   1   3    0.00   30.90
  -8   1  -3  -18.00   28.90
  -9  -1  -3  171.58   47.00
   9  -1   3  366.06   47.60
  -9  -1  -3  210.28   36.20
  -9   1  -3  245.08   44.70
   9   1   3  252.77   37.40
   9   1   3  278.77   49.60
 -10  -1  -3  449.95   48.90
 -10  -1  -3  349.07   62.29
  10  -1   3  453.25   63.29
 -10   1  -3  495.95   64.39
  10   1   3  393.96   65.19
  10   1   3  406.96   49.10
 -11  -1  -3  435.16   65.89
  11  -1   3  349.57   58.39
  11  -1   3  387.86   56.99
 -11   1  -3  272.37   54.59
  11   1   3  292.17   45.80
  11   1   3  338.57   58.49
  12  -1   3  176.68   45.20
  12  -1   3  106.59   47.10
 -12  -1  -3   79.69   47.50
  12   1   3  121.39   47.10
 -12   1  -3  138.29   44.70
  13  -1   3  102.49   50.69
 -13  -1  -3  103.59   51.49
 -13   1  -3  159.08   48.60
  13   1   3  187.98   51.39
 -14  -2   3  112.09   46.30
 -14   2   3   39.60   35.50
  14   2  -3    3.40   48.90
  14   2  -3   76.09   38.90
  13  -2  -3   11.80   36.60
 -13  -2   3   -2.30   39.00
  13   2  -3   42.60   48.50
 -13   2   3   45.20   33.40
  13   2  -3   -1.60   33.50
 -12  -2   3  366.56   68.19
 -12  -2   3  336.77   54.89
 -12  -2   3  476.05   56.99
  12  -2  -3  505.75   58.19
 -12   2   3  434.46   60.49
  12   2  -3  454.45   60.89
  12   2  -3  318.57   63.39
 -11  -2   3  170.58   37.40
  11  -2  -3  275.07   39.60
 -11  -2   3  285.67   49.90
 -11  -2   3  178.48   36.70
  11   2  -3  209.58   40.60
  11   2  -3  143.09   49.10
 -11   2   3  171.18   40.70
  10  -2  -3   32.10   27.60
 -10  -2   3  -29.80   32.70
 -10  -2   3    0.30   26.40
  10  -2  -3   31.60   26.20
  10   2  -3  -26.00   37.30
 -10   2   3   20.20   29.90
  10   2  -3    5.20   30.20
   9  -2  -3 1639.24  148.09
   9  -2  -3 1718.73  143.89
  -9  -2   3 1750.82  148.99
  -9  -2   3 1826.52  154.98
   9   2  -3 1759.72  154.18
  -9   2   3 1729.73  150.28
   9   2  -3 1747.83  150.08
   8  -2  -3  605.24   64.29
   8  -2  -3  582.64   58.79
  -8  -2   3  661.83   66.69
  -8  -2   3  644.64   70.09
   8   2  -3  620.94   65.59
  -8   2   3  631.84   65.19
   8   2  -3  595.04   70.19
   7  -2  -3   32.50   22.60
   7  -2  -3   39.80   25.30
  -7  -2   3  -14.70   25.70
  -7  -2   3   13.50   26.70
  -7   2   3   62.49   24.80
   7   2  -3   28.80   25.90
   7   2  -3    7.30   31.00
  -6  -2   3 1087.39   94.39
   6  -2  -3  967.50   89.09
  -6  -2   3 1018.10   93.19
   6  -2  -3 1012.30   90.69
   6   2  -3 1075.19   97.49
  -6   2   3  937.61   87.29
  -6   2   3  972.70   89.09
   6   2  -3  998.50   91.39
  -5  -2   3  479.15   52.69
  -5  -2   3  423.46   50.99
   5  -2  -3  421.46   50.99
   5  -2  -3  445.26   52.89
   5   2  -3  452.25   57.79
   5   2  -3  453.85   51.19
   5   2  -3  456.15   52.99
  -5   2   3  447.86   48.30
  -5   2   3  500.35   49.70
  -4  -2   3  171.68   32.40
  -4  -2   3  259.37   41.20
   4  -2  -3  176.68   32.50
   4  -2  -3  248.68   40.70
   4   2  -3  198.78   32.10
  -4   2   3  220.28   35.60
   4   2  -3  229.38   40.00
  -3  -2   3    0.80   23.90
   3  -2  -3  -31.50   22.30
   3  -2  -3  -23.90   21.70
  -3  -2   3    4.60   17.10
   3   2  -3    5.00   28.10
  -3   2   3  -23.00   13.50
   3   2  -3  -24.00   21.70
   3   2  -3    0.90   17.30
  -3   2   3   -6.10   23.10
  -2  -2   3  709.23   72.79
   2  -2  -3  720.13   74.29
   2  -2  -3  832.52   74.49
  -2  -2   3  799.32   73.49
  -2  -2   3  770.22   66.99
   2   2  -3  769.62   78.19
   2   2  -3  724.23   66.79
  -2   2   3  857.01   76.29
  -2   2   3  774.82   67.69
   2   2  -3  842.12   74.09
  -1  -2   3  605.94   61.99
  -1  -2   3  587.44   52.69
   1  -2  -3  660.43   64.89
   1  -2  -3  501.05   63.59
  -1  -2   3  596.64   60.29
  -1   2   3  651.13   55.99
   1   2  -3  630.84   68.49
   1   2  -3  570.74   63.39
  -1   2   3  668.43   67.39
   1   2  -3  677.93   53.49
   0  -2  -3   -4.80   25.80
   0  -2   3  -29.70   22.70
   0  -2  -3    6.80   24.00
   0  -2   3   -9.60   20.50
   0   2   3    1.70   30.10
   0   2  -3   45.70   21.10
   0   2  -3    3.10   24.10
  -1  -2  -3   21.50   27.50
  -1  -2  -3   37.60   24.60
   1  -2   3  -11.20   20.90
   1  -2   3   24.70   23.90
  -1   2  -3  -12.60   17.50
  -1   2  -3   -5.00   25.40
   1   2   3   15.90   19.90
   1   2   3   14.70   29.20
  -2  -2  -3 2423.16  182.58
   2  -2   3 2048.79  179.58
  -2  -2  -3 2191.58  184.78
   2   2   3 2094.69  181.58
   2   2   3 2227.18  184.68
   3  -2   3   89.39   24.30
  -3  -2  -3  138.59   28.30
  -3  -2  -3  154.68   32.00
  -3   2  -3   36.90   20.10
   3   2   3  128.09   36.40
  -4  -2  -3  877.81   77.89
   4  -2   3  808.62   67.49
   4  -2   3  740.83   71.89
   4  -2   3  775.72   70.99
  -4  -2  -3  833.02   75.29
  -4   2  -3  718.63   78.09
   4   2   3  675.03   80.99
   5  -2   3  483.95   52.39
  -5  -2  -3  513.75   63.89
  -5  -2  -3  560.34   58.99
   5  -2   3  532.25   53.49
  -5  -2  -3  553.64   57.19
   5  -2   3  573.84   52.19
  -5   2  -3  524.15   51.09
   5   2   3  433.96   62.09
   6  -2   3   -7.10   22.40
  -6  -2  -3   30.50   34.10
  -6  -2  -3  -21.70   19.30
  -6  -2  -3   -8.50   24.50
  -6  -2  -3   13.80   23.20
   6  -2   3  -22.40   20.60
   6  -2   3   22.40   22.50
   6   2   3   16.40   27.50
  -6   2  -3    2.60   21.40
   6   2   3  -34.20   34.70
   7  -2   3   77.19   27.10
  -7  -2  -3   82.29   28.10
   7  -2   3  175.78   26.80
  -7  -2  -3   83.69   24.90
   7  -2   3  102.59   30.10
   7  -2   3  126.39   22.30
  -7  -2  -3  126.29   41.10
  -7  -2  -3  137.99   33.50
   7   2   3  116.59   32.30
   7   2   3  132.19   41.00
  -7   2  -3   95.19   27.60
   8  -2   3 1368.86  107.29
  -8  -2  -3 1237.98  112.39
  -8  -2  -3 1164.28  105.49
  -8  -2  -3 1329.27  121.49
   8  -2   3 1053.29  107.59
  -8   2  -3 1243.28  111.09
   8   2   3 1263.47  121.49
   8   2   3 1357.36  112.59
   9  -2   3   28.70   27.40
   9  -2   3   24.10   27.80
  -9  -2  -3   31.10   42.10
  -9  -2  -3   11.90   27.60
   9   2   3  -23.20   37.60
  -9   2  -3   33.50   29.90
   9   2   3    9.60   30.40
 -10  -2  -3   57.79   32.50
 -10  -2  -3   87.79   47.10
  10   2   3  116.59   36.90
  10   2   3   92.29   45.40
 -10   2  -3  112.89   36.10
 -11  -2  -3 1055.99  118.79
 -11  -2  -3 1060.39  104.09
 -11   2  -3 1026.20  108.89
  11   2   3 1281.37  107.89
  11   2   3 1150.78  115.99
 -12  -2  -3  -12.60   46.40
  12   2   3   30.60   34.90
  12   2   3   49.40   48.20
 -12   2  -3    4.60   37.60
  12  -3  -3  -54.19   31.40
 -12  -3   3  -30.20   43.50
 -12  -3   3   13.80   34.90
 -12  -3   3  -44.00   34.60
  12   3  -3  -49.50   36.00
  12   3  -3  -51.09   45.80
  11  -3  -3   17.80   35.80
 -11  -3   3   -8.40   36.70
 -11  -3   3   44.70   43.80
 -11  -3   3  -36.10   32.70
  11   3  -3   23.20   39.00
  11   3  -3   50.49   49.70
 -10  -3   3   42.00   40.80
 -10  -3   3   -2.10   33.90
 -10  -3   3   41.30   36.20
  10  -3  -3   53.69   35.40
 -10   3   3  -14.30   47.30
  10   3  -3   33.50   43.40
  10   3  -3  100.19   40.40
  -9  -3   3   17.50   34.10
  -9  -3   3   38.50   37.90
   9  -3  -3   14.50   33.40
   9  -3  -3    0.10   27.70
   9   3  -3   27.60   37.20
   9   3  -3   55.89   42.60
  -9   3   3   34.00   27.60
   8  -3  -3   73.19   32.40
  -8  -3   3   56.79   36.90
  -8  -3   3   19.80   35.80
   8  -3  -3   63.09   33.90
   8   3  -3   73.49   46.30
   8   3  -3    4.80   33.00
  -8   3   3   65.49   28.70
   7  -3  -3  352.66   54.19
  -7  -3   3  541.85   60.19
  -7  -3   3  496.85   61.29
   7  -3  -3  361.36   52.69
  -7   3   3  383.56   48.60
   7   3  -3  413.16   57.49
   7   3  -3  254.47   60.49
   6  -3  -3  436.16   53.99
   6  -3  -3  348.37   58.79
  -6  -3   3  490.45   58.09
  -6  -3   3  460.65   53.99
  -6   3   3  353.16   45.90
   6   3  -3  352.16   60.99
   6   3  -3  257.27   59.79
  -5  -3   3  383.56   56.69
   5  -3  -3  371.66   57.39
  -5  -3   3  379.96   48.90
   5  -3  -3  370.86   53.39
  -5   3   3  424.46   45.70
   5   3  -3  178.28   53.89
   5   3  -3  325.57   51.39
   4  -3  -3 1164.58  108.79
  -4  -3   3 1152.98  107.69
  -4  -3   3 1166.18  106.59
  -4  -3   3 1198.98  101.09
   4  -3  -3 1373.06  110.19
   4   3  -3 1057.99   99.69
  -4   3   3 1048.80   97.79
   4   3  -3 1108.39  113.49
  -4   3   3 1151.08  101.49
   3  -3  -3   63.29   34.60
   3  -3  -3  118.69   33.70
  -3  -3   3  128.09   35.60
  -3  -3   3   89.49   33.90
  -3   3   3  171.68   33.20
   3   3  -3   61.99   45.40
   2  -3  -3  523.65   63.59
   2  -3  -3  552.64   64.99
  -2  -3   3  496.55   62.49
  -2  -3   3  457.25   57.09
   2   3  -3  469.35   46.70
  -2   3   3  438.36   65.39
   2   3  -3  607.94   75.99
  -2   3   3  455.05   50.39
   1  -3  -3  203.38   41.90
  -1  -3   3  216.28   39.20
  -1  -3   3  237.78   39.80
   1  -3  -3  170.68   39.20
   1   3  -3  189.98   48.50
  -1   3   3  129.09   30.50
  -1   3   3  155.48   42.20
   0  -3   3  740.13   78.49
   0  -3  -3  796.82   82.69
   0  -3   3  931.51   77.39
   0  -3  -3  694.83   81.29
   0   3   3  760.22   71.49
   0   3  -3  693.73   84.49
   0   3   3  659.93   85.19
   1  -3   3  -11.40   26.60
  -1  -3  -3   -8.00   34.20
  -1  -3  -3   16.90   31.30
   1  -3   3  -26.20   29.00
   1   3   3  163.28   44.90
  -1   3  -3   25.20   36.80
   2  -3   3   33.90   30.20
   2  -3   3   14.00   27.00
  -2  -3  -3   18.60   34.60
  -2  -3  -3   53.39   34.10
  -3  -3  -3  256.57   46.60
   3  -3   3  255.27   40.00
  -3  -3  -3  194.28   41.30
   3  -3   3  189.38   39.00
   3   3   3  162.18   49.10
   4  -3   3  113.19   30.20
  -4  -3  -3  117.89   37.10
   4  -3   3   89.19   33.90
  -4  -3  -3  155.88   41.10
   4   3   3   57.09   43.60
  -5  -3  -3  -25.30   35.20
  -5  -3  -3   44.00   33.40
   5  -3   3   11.60   31.70
   5  -3   3  -42.60   24.60
   5   3   3   41.30   39.90
   6  -3   3  254.27   43.90
  -6  -3  -3  231.48   46.90
  -6  -3  -3  351.86   54.39
   6   3   3  178.38   54.89
   7  -3   3  378.86   54.29
  -7  -3  -3  312.67   56.09
  -7  -3  -3  406.06   59.09
   7   3   3  300.67   61.09
  -8  -3  -3  538.15   57.99
  -8  -3  -3  424.16   63.59
   8  -3   3  491.25   61.09
   8   3   3  250.07   63.39
  -9  -3  -3    4.20   28.20
  -9  -3  -3    1.30   35.20
   9   3   3   21.90   46.10
 -10  -3  -3   93.19   40.70
  10   3   3   38.80   48.30
  -8  -4   3   46.40   43.20
   8  -4  -3  128.09   45.90
  -8  -4   3   54.79   46.60
   8  -4  -3   67.19   38.60
   8   4  -3   20.80   53.89
  -7  -4   3   12.80   45.70
  -7  -4   3   29.50   41.90
   7  -4  -3    5.50   41.50
   7  -4  -3   35.30   38.70
   7   4  -3   24.30   53.49
   6  -4  -3  -17.20   36.60
  -6  -4   3   84.39   50.49
   6  -4  -3   68.29   44.90
   6   4  -3    8.30   53.89
  -5  -4   3  124.09   48.20
   5  -4  -3  172.18   45.80
   5  -4  -3  221.28   52.19
   5   4  -3   42.60   57.39
   4  -4  -3  -12.70   36.40
   4  -4  -3    0.80   37.20
  -4  -4   3   31.90   44.10
   4   4  -3   66.69   57.89
   3  -4  -3  -59.89   45.90
  -3  -4   3   23.90   41.80
   3  -4  -3   44.70   37.80
   3   4  -3  -33.50   52.99
   2  -4  -3    3.60   49.10
   2  -4  -3   65.69   40.50
  -2  -4   3   55.79   42.80
   2   4  -3   97.09   59.19
  -2   4   3   81.79   49.20
  -1  -4   3   33.30   42.90
   1  -4  -3   58.79   41.10
   1  -4  -3   98.09   51.79
  -1   4   3  -53.89   42.90
   1   4  -3   33.20   47.90
   0  -4  -3  -32.40   37.90
   0  -4   3  -25.70   38.30
   0  -4  -3  -31.80   37.70
   0   4  -3    4.30   49.80
   0   4   3   36.90   45.40
  -1  -4  -3  147.19   47.60
   1  -4   3  142.29   45.20
  -1  -4  -3  153.68   44.60
   1   4   3   28.50   54.69
  -2  -4  -3   15.20   39.00
  -2  -4  -3   70.79   43.00
   2  -4   3   30.00   42.20
   2   4   3   29.40   50.99
  -3  -4  -3   31.10   45.10
  -3  -4  -3   74.09   44.40
   3  -4   3  -41.30   39.10
   3   4   3   16.00   54.39
  -4  -4  -3   12.60   44.10
   4  -4   3   60.49   41.60
  -4  -4  -3   33.90   40.80
   4   4   3   94.99   57.09
   5  -4   3   -4.40   37.20
  -5  -4  -3   39.10   41.80
  -5  -4  -3   31.60   44.60
   5   4   3  -72.09   46.70
   6  -4   3   24.00   38.60
  -6  -4  -3  -19.60   37.30
   6  -4   3    5.40   40.70
  -6  -4  -3  -23.80   48.00
   6   4   3   29.60   52.99
  -7  -4  -3   -7.90   43.00
  -7  -4  -3   76.59   42.30
   7  -4   3   25.90   45.40
   7  -4   3   26.30   59.09
   7   4   3  -36.90   50.89
  15   0  -4   67.39   35.00
 -15   0   4   17.40   37.00
  15   0  -4   46.60   46.70
  14   0  -4  193.78   55.29
  14   0  -4  213.38   41.30
 -14   0   4  262.37   49.90
  13   0  -4  739.83   82.99
 -13   0   4  819.52   87.09
  13   0  -4  958.40   96.49
 -12   0   4  188.48   42.30
  12   0  -4  189.38   37.30
  12   0  -4  239.48   51.19
 -11   0   4  104.39   35.90
  11   0  -4  150.18   46.20
  11   0  -4  120.69   31.60
  10   0  -4 2906.11  258.07
  10   0  -4 3298.17  265.77
 -10   0   4 3314.27  263.07
   9   0  -4  241.58   40.40
   9   0  -4  275.57   47.10
  -9   0   4  267.37   28.40
  -9   0   4  292.87   46.20
   8   0  -4   68.99   26.50
   8   0  -4  115.69   26.20
  -8   0   4  140.59   31.10
  -8   0   4   99.49   18.10
  -7   0   4  495.95   51.89
  -7   0   4  481.35   47.00
   7   0  -4  435.66   50.29
  -7   0   4  459.55   42.60
   7   0  -4  444.36   51.59
  -6   0   4 1644.94  133.99
   6   0  -4 1630.34  136.59
   6   0  -4 1677.33  136.79
  -6   0   4 1533.15  135.99
  -6   0   4 1699.63  138.69
  -5   0   4 1996.30  167.28
  -5   0   4 2119.69  169.98
   5   0  -4 1998.40  168.58
  -5   0   4 2090.39  166.78
  -5   0   4 2016.90  167.88
   5   0  -4 2080.69  168.58
  -4   0   4  107.39   22.50
  -4   0   4  192.28   32.00
  -4   0   4  131.99   21.50
   4   0  -4  199.18   28.90
   4   0  -4  118.69   22.30
   4   0  -4  137.29   25.40
  -4   0   4  183.98   25.70
  -3   0   4 1126.59   93.49
  -3   0   4 1043.10   90.89
   3   0  -4 1079.59   90.89
  -3   0   4 1054.49   90.79
   3   0  -4 1111.89   91.89
   3   0  -4 1024.80   91.29
   2   0  -4 2149.88  193.28
  -2   0   4 2386.36  192.48
   2   0  -4 2230.08  192.48
  -2   0   4 2427.36  193.68
  -2   0   4 2563.84  193.38
   2   0  -4 2501.35  192.48
   1   0  -4 4701.03  369.86
   1   0  -4 4548.35  372.96
  -1   0   4 4745.12  371.26
   1   0  -4 4673.53  372.26
   1   0  -4 4649.13  371.16
  -1   0   4 4509.25  371.96
   0   0   4  111.69   13.80
   0   0   4  100.79   21.90
   0   0  -4  112.39   16.10
   0   0   4   65.59   16.40
   0   0  -4   83.09   14.60
   0   0   4  133.59   25.10
   0   0  -4  105.89   21.90
  -1   0  -4 1301.07  105.79
   1   0   4 1202.48  110.99
   1   0   4 1522.05  108.89
  -1   0  -4 1243.38  107.59
   1   0   4 1132.29  104.19
   1   0   4 1342.37  105.49
   2   0   4  389.06   43.70
  -2   0  -4  458.75   42.50
   2   0   4  341.57   41.10
   2   0   4  455.95   42.70
   3   0   4   42.40   17.30
   3   0   4   81.99   22.20
  -3   0  -4   18.50   16.70
   3   0   4   28.40   18.40
   4   0   4 3684.53  298.07
   4   0   4 3872.51  295.77
   4   0   4 3522.45  297.17
  -4   0  -4 3741.23  295.77
  -4   0  -4 3469.85  298.67
   5   0   4  189.98   32.10
  -5   0  -4  152.28   34.20
   5   0   4  196.28   26.50
  -5   0  -4  155.68   26.10
   6   0   4  312.47   43.30
  -6   0  -4  277.77   48.00
  -6   0  -4  255.07   32.70
   6   0   4  335.97   33.00
  -7   0  -4 1452.15  125.19
  -7   0  -4 1505.55  134.59
   7   0   4 1516.95  125.09
   7   0   4 1614.84  133.69
   8   0   4  111.79   35.70
  -8   0  -4  111.59   38.90
   8   0   4  126.49   20.60
  -8   0  -4  155.98   21.40
   9   0   4 1192.78  111.09
  -9   0  -4 1170.88  114.39
  -9   0  -4 1145.89   97.19
  10   0   4  639.64   79.09
 -10   0  -4  743.63   85.09
 -11   0  -4   13.80   39.20
  11   0   4   31.20   38.40
 -12   0  -4  220.78   55.89
  12   0   4  322.37   57.89
 -13   0  -4  116.19   50.59
  13   0   4   74.89   45.60
  15  -1  -4   18.10   47.50
 -15  -1   4   -7.90   38.00
  15   1  -4  -41.10   29.40
  15   1  -4   42.30   50.89
 -15   1   4   -6.70   35.30
 -14  -1   4  468.15   70.89
  14  -1  -4  393.66   60.29
  14   1  -4  499.35   77.09
 -14   1   4  503.05   67.79
  14   1  -4  538.55   63.79
 -13  -1   4   39.70   34.60
  13  -1  -4   22.10   29.20
  13   1  -4   47.80   43.10
  13   1  -4   19.20   29.50
 -13   1   4    7.20   33.20
 -12  -1   4   20.20   21.00
 -12  -1   4   10.50   23.00
  12  -1  -4    6.40   27.00
 -12  -1   4   -8.00   32.10
  12   1  -4  -32.60   26.60
 -12   1   4   -8.40   32.10
  12   1  -4  -11.90   37.40
  11  -1  -4  670.13   69.39
 -11  -1   4  610.94   74.79
  11   1  -4  720.83   76.59
  11   1  -4  601.44   69.09
 -11   1   4  634.84   73.29
 -10  -1   4  685.33   73.79
  10  -1  -4  609.44   63.99
  10  -1  -4  729.33   70.19
  10   1  -4  663.53   69.79
 -10   1   4  652.03   74.19
  10   1  -4  763.32   75.99
   9  -1  -4   80.89   27.40
  -9  -1   4  102.69   33.80
   9  -1  -4   94.29   22.30
   9  -1  -4   71.89   13.70
   9   1  -4   87.49   32.90
   9   1  -4  102.69   27.20
  -9   1   4   53.59   21.60
  -9   1   4   72.39   30.00
  -8  -1   4 1875.41  150.48
  -8  -1   4 1700.63  146.79
   8  -1  -4 1578.74  142.29
   8  -1  -4 1708.13  145.69
   8   1  -4 1872.51  150.68
  -8   1   4 1692.53  148.19
   8   1  -4 1788.72  146.59
   7  -1  -4    7.30   22.10
  -7  -1   4   -5.90   22.80
   7  -1  -4  -18.30   14.10
  -7  -1   4  -17.60   26.40
   7  -1  -4  -32.80   15.40
  -7  -1   4  -17.00   20.40
  -7   1   4  -12.80   20.00
  -7   1   4    1.50   13.40
   7   1  -4    7.30   23.70
   7   1  -4  -14.40   21.00
   6  -1  -4   69.09   19.90
   6  -1  -4   68.99   24.30
  -6  -1   4   40.20   25.20
   6  -1  -4   56.79   28.50
  -6  -1   4   73.09   28.20
   6  -1  -4   75.79   16.40
  -6  -1   4  105.29   22.10
  -6  -1   4   84.19   31.10
   6   1  -4   98.59   23.60
  -6   1   4   57.39   23.90
  -6   1   4   84.89   18.10
   6   1  -4   77.19   26.50
   5  -1  -4  725.73   75.79
  -5  -1   4  758.82   74.39
  -5  -1   4  795.92   75.79
  -5  -1   4  788.02   75.59
   5  -1  -4  889.41   67.79
   5  -1  -4  862.71   74.29
   5  -1  -4  819.12   71.59
  -5  -1   4  789.62   71.99
   5   1  -4  761.72   75.49
  -5   1   4  848.12   75.79
  -5   1   4  810.72   67.29
   5   1  -4  786.72   74.39
  -5   1   4  742.93   70.29
   5   1  -4  858.11   73.59
   5   1  -4  792.32   73.79
  -4  -1   4 1916.51  163.48
   4  -1  -4 2096.29  164.58
  -4  -1   4 1934.21  164.58
  -4  -1   4 2026.30  165.08
   4  -1  -4 1628.74  162.78
  -4  -1   4 2207.58  164.88
   4   1  -4 1957.10  163.88
  -4   1   4 1679.73  162.58
  -4   1   4 2148.98  164.98
   4   1  -4 2135.39  164.88
  -4   1   4 2174.38  160.48
  -3  -1   4  229.48   33.10
  -3  -1   4  154.48   28.80
   3  -1  -4  172.08   28.70
  -3  -1   4  139.69   24.80
   3  -1  -4  131.79   26.70
  -3   1   4  136.89   23.60
   3   1  -4  203.18   33.00
   3   1  -4  127.19   26.40
   2  -1  -4  -23.90   20.00
  -2  -1   4   63.49   22.40
   2  -1  -4   39.90   20.30
  -2  -1   4   13.80   17.90
  -2  -1   4   44.80   19.70
  -2  -1   4   19.70   17.40
   2  -1  -4   31.10   20.60
   2   1  -4   54.69   20.10
  -2   1   4   32.30   20.20
   2   1  -4   67.39   20.60
  -2   1   4   37.70   18.80
  -2   1   4   44.00   21.50
   2   1  -4  103.39   19.20
  -1  -1   4 1158.38   99.89
  -1  -1   4 1193.78   97.29
   1  -1  -4 1041.60   96.89
   1  -1  -4 1244.28   98.39
  -1  -1   4 1122.79   95.39
   1  -1  -4 1103.19   99.39
  -1  -1   4 1126.59   95.39
   1   1  -4 1077.59   96.69
   1   1  -4 1234.68   96.49
   1   1  -4 1130.19   96.49
  -1   1   4 1235.78   99.09
   0  -1   4  774.12   65.19
   0  -1  -4  793.52   69.09
   0  -1   4  773.22   70.69
   0  -1  -4  813.32   70.99
   0  -1  -4  705.43   68.19
   0  -1   4  796.82   66.19
   0   1   4  787.82   70.09
   0   1  -4  720.93   66.19
   0   1  -4  706.83   66.59
   0   1  -4  786.52   68.09
   0   1   4  786.32   68.89
   1  -1   4  154.78   25.90
  -1  -1  -4  185.48   24.70
   1  -1   4  159.08   23.80
  -1  -1  -4  198.58   33.90
   1  -1   4  169.78   30.40
  -1  -1  -4  152.58   26.90
   1   1   4  163.38   26.10
   1   1   4  179.28   28.90
   1   1   4  186.78   34.50
  -1   1  -4  162.88   26.60
  -2  -1  -4  973.20   87.09
   2  -1   4 1000.50   83.09
   2  -1   4  938.11   85.29
   2  -1   4  856.91   84.19
  -2  -1  -4  852.81   82.59
  -2  -1  -4  996.80   83.29
   2   1   4  962.40   86.89
   2   1   4 1071.09   87.59
  -2   1  -4 1022.10   84.59
   2   1   4 1073.79   85.29
   2   1   4 1073.89   86.69
  -3  -1  -4 1394.86  121.29
   3  -1   4 1516.95  117.69
  -3  -1  -4 1253.67  116.09
   3  -1   4 1468.05  119.49
   3  -1   4 1499.95  117.79
  -3  -1  -4 1269.17  119.69
   3   1   4 1264.97  117.59
   3   1   4 1384.06  121.09
   3   1   4 1548.05  122.29
   3   1   4 1552.64  120.79
   4  -1   4  308.27   34.10
   4  -1   4  299.87   30.90
  -4  -1  -4  234.68   36.90
  -4  -1  -4  275.47   46.40
   4  -1   4  196.78   36.40
  -4   1  -4  238.88   37.20
   4   1   4  300.77   35.60
   4   1   4  191.28   32.60
   4   1   4  202.98   34.90
   4   1   4  270.07   42.20
   5  -1   4  246.38   35.00
  -5  -1  -4  238.78   35.30
  -5  -1  -4  231.48   40.60
   5  -1   4  313.87   37.10
   5  -1   4  221.58   29.10
   5   1   4  241.88   32.60
  -5   1  -4  234.68   38.30
   5   1   4  234.58   38.80
   5   1   4  258.07   35.70
   5   1   4  198.68   33.00
   6  -1   4  861.71   72.19
   6  -1   4  839.12   78.89
  -6  -1  -4  789.32   83.99
  -6  -1  -4  878.91   75.59
   6   1   4  843.02   81.89
   6   1   4  734.83   73.59
  -6   1  -4  945.61   79.99
   6   1   4  864.41   77.39
   6   1   4  797.52   73.69
  -7  -1  -4  134.89   39.90
   7  -1   4  237.98   38.50
   7  -1   4  182.08   25.80
  -7  -1  -4  199.98   31.00
   7   1   4  136.19   36.80
  -7   1  -4  232.38   37.90
   7   1   4  228.58   28.50
   8  -1   4   54.09   31.20
   8  -1   4   46.40   14.50
  -8  -1  -4    4.10   35.30
  -8  -1  -4   62.89   22.70
   8   1   4   75.69   35.40
   8   1   4   41.50   21.00
  -8   1  -4   22.20   32.10
   9  -1   4  312.97   46.30
  -9  -1  -4  144.09   47.50
  -9  -1  -4  225.38   37.80
   9   1   4  261.57   47.20
   9   1   4  289.27   35.20
  -9   1  -4  233.48   45.80
  10  -1   4   73.09   38.30
 -10  -1  -4   75.09   45.90
 -10  -1  -4  103.19   27.70
  10  -1   4  146.39   41.30
  10   1   4  101.49   42.20
 -10   1  -4   49.20   38.50
  10   1   4   98.09   26.60
  11  -1   4  351.46   64.79
 -11  -1  -4  441.56   69.29
  11  -1   4  354.16   66.19
  11   1   4  391.26   67.59
 -11   1  -4  451.75   67.59
  12  -1   4  -36.10   38.90
  12  -1   4   12.80   38.70
 -12  -1  -4   31.50   44.00
 -12   1  -4   -7.50   41.40
  12   1   4   29.10   41.40
 -13  -1  -4   58.89   49.40
  13  -1   4   99.69   44.40
  13   1   4  143.79   51.49
 -13   1  -4  116.89   48.90
 -14  -2   4   71.59   45.30
  14   2  -4   66.79   48.20
  14   2  -4   20.90   36.00
 -14   2   4    8.80   34.30
 -13  -2   4   67.29   43.20
 -13  -2   4   68.89   32.40
  13  -2  -4   73.59   35.60
 -13   2   4   88.69   38.40
  13   2  -4   87.39   46.90
  13   2  -4   32.20   34.30
 -12  -2   4  -17.10   26.90
 -12  -2   4   15.40   36.20
 -12  -2   4   40.50   29.60
  12  -2  -4    4.00   30.00
 -12   2   4   -2.90   32.20
  12   2  -4   -1.50   31.60
  12   2  -4    1.40   42.50
  11  -2  -4   46.70   31.80
 -11  -2   4  120.89   33.60
 -11  -2   4  127.29   40.80
 -11   2   4   90.39   36.10
  11   2  -4   57.99   43.10
  11   2  -4   75.89   33.10
 -10  -2   4   70.49   36.50
 -10  -2   4   80.19   30.60
  10  -2  -4   -7.40   25.40
  10  -2  -4   28.50   20.30
  10   2  -4   60.29   40.50
 -10   2   4   40.50   32.90
  10   2  -4   75.49   31.10
   9  -2  -4  340.37   47.10
   9  -2  -4  286.77   37.90
  -9  -2   4  310.47   52.29
  -9   2   4  269.17   47.10
   9   2  -4  280.17   48.40
   9   2  -4  305.17   52.69
   8  -2  -4  101.89   30.20
   8  -2  -4   87.29   23.20
  -8  -2   4   81.59   32.90
  -8   2   4  112.09   31.50
  -8   2   4  123.09   25.70
   8   2  -4  147.89   39.50
   8   2  -4  168.18   33.10
   7  -2  -4   22.10   21.30
  -7  -2   4    6.10   28.70
  -7  -2   4   17.10   27.60
   7  -2  -4   57.39   26.00
   7   2  -4   44.40   33.60
  -7   2   4   13.00   32.00
  -7   2   4  -18.40   24.30
   7   2  -4   18.50   25.30
  -6  -2   4   93.39   31.60
   6  -2  -4   94.69   27.90
   6  -2  -4   40.40   22.40
  -6  -2   4   71.59   27.00
   6   2  -4   65.89   33.80
  -6   2   4   89.49   27.30
   6   2  -4   77.09   27.60
  -5  -2   4  283.07   45.10
   5  -2  -4  248.48   35.50
   5  -2  -4  342.67   40.20
  -5  -2   4  216.88   38.10
   5   2  -4  178.88   39.20
   5   2  -4  219.58   38.30
  -5   2   4  216.78   41.60
   5   2  -4  316.97   41.90
   4  -2  -4    9.70   24.70
   4  -2  -4   -2.70   23.50
  -4  -2   4    3.80   19.50
  -4  -2   4   -3.00   27.70
   4   2  -4   -5.20   22.60
  -4   2   4  -10.50   11.90
  -4   2   4   30.20   24.70
   4   2  -4  -12.90   30.70
   3  -2  -4 1974.10  154.68
  -3  -2   4 1755.22  152.48
  -3  -2   4 1680.63  148.99
   3  -2  -4 1921.51  153.18
   3   2  -4 1730.23  148.99
  -3   2   4 1661.43  151.58
   3   2  -4 1965.70  152.38
   3   2  -4 1925.81  154.88
  -2  -2   4  483.65   48.00
   2  -2  -4  447.16   56.39
   2  -2  -4  626.24   59.19
  -2  -2   4  497.55   55.09
  -2  -2   4  566.94   57.69
   2   2  -4  506.65   56.49
   2   2  -4  490.95   48.60
   2   2  -4  718.43   62.59
  -2   2   4  520.35   58.09
   1  -2  -4   20.00   26.00
   1  -2  -4   51.19   25.50
  -1  -2   4   30.30   11.10
  -1  -2   4   -9.30   20.20
  -1  -2   4   41.80   26.20
   1   2  -4   32.70   29.30
  -1   2   4   70.09   31.00
   0  -2  -4   59.49   27.90
   0  -2   4   80.09   22.60
   0  -2   4   18.10   26.00
   0  -2  -4   38.40   25.90
   0   2  -4   20.50   22.50
   0   2   4   32.70   30.90
   0   2  -4   63.79   25.60
   1  -2   4    1.40   24.30
   1  -2   4   39.90   21.10
  -1  -2  -4   79.39   29.70
  -1  -2  -4   32.00   24.80
   1   2   4   35.00   30.70
  -1   2  -4   21.80   22.40
   1   2   4    8.90   22.60
  -2  -2  -4  241.18   41.30
   2  -2   4  223.28   39.50
   2  -2   4  133.89   37.40
  -2  -2  -4  245.88   38.60
  -2   2  -4  326.37   37.30
   2   2   4  246.98   44.40
   3  -2   4  208.38   33.20
  -3  -2  -4  159.58   35.60
  -3  -2  -4  234.68   39.60
  -3   2  -4  229.68   36.10
   3   2   4  183.48   40.80
  -4  -2  -4  209.48   37.90
   4  -2   4  317.97   39.40
   4  -2   4  270.87   30.30
  -4  -2  -4  218.88   33.50
  -4   2  -4  106.59   41.20
   4   2   4  205.08   43.00
  -5  -2  -4   61.59   24.00
   5  -2   4  125.79   26.60
   5  -2   4   71.19   21.20
  -5  -2  -4   20.30   21.10
  -5  -2  -4   82.99   31.50
   5   2   4   38.70   33.50
   6  -2   4   -7.40   24.60
   6  -2   4   21.10   21.60
  -6  -2  -4  -24.20   19.60
  -6  -2  -4  -24.30   27.70
  -6  -2  -4  -27.00   19.40
   6  -2   4   -4.30   19.60
   6   2   4   10.90   35.30
  -6   2  -4    5.30   23.90
  -7  -2  -4  382.46   41.20
  -7  -2  -4  318.37   51.29
   7  -2   4  310.37   42.00
  -7  -2  -4  268.57   51.39
   7  -2   4  310.57   47.00
  -7   2  -4  341.27   47.10
   7   2   4  374.66   59.99
  -8  -2  -4   68.69   43.50
   8  -2   4   74.79   29.70
  -8  -2  -4  116.09   33.10
   8   2   4   90.99   42.30
   8   2   4  159.68   36.40
  -8   2  -4  111.29   32.90
  -9  -2  -4  218.88   39.70
  -9  -2  -4  250.97   52.49
   9  -2   4  104.99   33.80
   9   2   4  194.88   40.20
  -9   2  -4  207.68   39.70
   9   2   4  124.39   47.70
 -10  -2  -4   59.29   33.80
 -10  -2  -4  148.39   50.69
 -10   2  -4  136.99   40.50
  10   2   4  116.59   48.20
  10   2   4  188.98   39.60
 -11  -2  -4  128.69   55.09
 -11  -2  -4  117.59   33.10
  11   2   4   88.29   49.30
 -11   2  -4  122.69   41.70
  11   2   4  218.28   39.90
 -12  -2  -4  -20.90   47.10
  12   2   4  -60.39   42.50
 -12   2  -4   26.10   40.90
  12  -3  -4   44.10   36.90
 -12  -3   4   62.89   39.30
 -12  -3   4  108.69   48.30
 -12  -3   4   20.40   35.20
  12   3  -4   38.50   40.20
  12   3  -4   33.50   51.59
  11  -3  -4   79.99   38.40
 -11  -3   4  100.29   39.00
 -11  -3   4  137.59   47.90
 -11  -3   4  102.59   41.20
  11   3  -4  111.19   42.50
  11   3  -4  105.39   51.69
 -10  -3   4  100.19   40.40
 -10  -3   4   81.09   43.50
  10  -3  -4   54.79   37.30
  10   3  -4   53.99   45.80
  10   3  -4   27.80   36.50
 -10   3   4   78.19   33.70
   9  -3  -4   -7.20   32.80
   9  -3  -4    1.60   27.90
  -9  -3   4   36.00   35.90
  -9  -3   4   43.20   35.30
   9   3  -4  -40.50   32.70
   9   3  -4    9.70   41.70
  -9   3   4  -25.40   27.80
  -8  -3   4  -53.79   32.60
   8  -3  -4   -2.30   33.30
  -8  -3   4   40.90   35.70
   8  -3  -4   63.49   29.60
   8   3  -4  -19.00   34.40
  -8   3   4   -9.60   27.90
   8   3  -4  -55.29   38.30
   7  -3  -4   78.39   35.10
  -7  -3   4   45.20   36.90
   7  -3  -4   65.49   34.00
  -7  -3   4  104.49   34.90
   7   3  -4   55.29   34.60
  -7   3   4   51.99   27.30
   7   3  -4   92.29   47.90
  -6  -3   4  138.09   39.00
   6  -3  -4   85.59   34.10
  -6  -3   4  115.09   33.40
   6  -3  -4   89.99   34.50
   6   3  -4  155.38   38.20
   6   3  -4  109.39   48.10
  -6   3   4  121.79   31.60
   5  -3  -4   54.29   34.00
   5  -3  -4   72.09   32.10
  -5  -3   4   37.60   32.80
  -5  -3   4   38.40   33.40
  -5  -3   4   17.10   26.60
  -5   3   4   11.80   28.60
   5   3  -4    2.30   33.40
   5   3  -4   28.20   42.20
   4  -3  -4   34.00   31.40
   4  -3  -4   34.30   30.80
  -4  -3   4    9.50   22.00
  -4  -3   4   17.40   31.70
  -4  -3   4   33.10   31.60
  -4   3   4   -5.60   30.20
   4   3  -4   -9.50   43.40
  -4   3   4   26.00   20.90
   4   3  -4   21.10   26.50
   3  -3  -4  -23.70   30.70
  -3  -3   4    1.20   32.40
   3  -3  -4  -10.70   29.70
  -3  -3   4   12.40   20.30
  -3  -3   4   12.30   32.40
  -3   3   4   -9.60   34.90
   3   3  -4  -14.00   42.50
   3   3  -4   -7.00   18.00
  -3   3   4   -8.60   31.30
   2  -3  -4  -10.60   32.20
  -2  -3   4   32.20   31.70
  -2  -3   4   22.90   31.70
   2  -3  -4    4.50   32.70
  -2   3   4  -27.20   33.70
  -2   3   4   -9.30   22.30
   2   3  -4   34.50   42.30
   1  -3  -4  250.37   44.00
  -1  -3   4  230.88   40.10
   1  -3  -4  157.78   39.40
  -1  -3   4  197.08   39.00
  -1   3   4  133.89   40.00
   1   3  -4  168.08   49.10
   0  -3  -4  346.97   56.19
   0  -3   4  320.07   52.39
   0  -3   4  401.86   51.49
   0  -3  -4  378.66   56.79
   0   3  -4  386.16   61.29
   0   3   4  185.88   51.49
   1  -3   4   65.29   31.70
  -1  -3  -4   43.60   34.00
   1  -3   4  100.49   32.10
  -1  -3  -4   87.59   36.80
   2  -3   4  263.97   42.30
  -2  -3  -4  255.57   44.50
   2  -3   4  307.07   45.80
  -2  -3  -4  246.38   47.50
   2   3   4  195.68   51.29
   3  -3   4  251.47   43.60
  -3  -3  -4  251.27   42.70
  -3  -3  -4  233.88   45.60
   3  -3   4  208.28   38.60
   3   3   4  125.19   47.50
   4  -3   4    2.90   28.60
  -4  -3  -4   31.30   35.20
  -4  -3  -4   24.00   34.60
   4  -3   4   -9.00   29.20
   4   3   4    5.10   41.60
   5  -3   4  224.78   39.10
  -5  -3  -4  245.38   41.40
   5  -3   4  186.18   36.60
  -5  -3  -4  193.28   44.20
   5   3   4  145.79   46.50
  -6  -3  -4   83.09   33.60
   6  -3   4  148.69   39.20
  -6  -3  -4  116.39   41.60
   6   3   4    5.50   46.70
   7  -3   4   33.40   32.10
  -7  -3  -4   59.49   34.80
  -7  -3  -4   -2.50   37.10
   7   3   4   -4.90   46.10
  -8  -3  -4  146.29   44.20
  -8  -3  -4   77.09   31.00
   8   3   4  107.09   50.99
  -9  -3  -4   18.40   35.30
   9   3   4   15.10   47.30
 -10  -3  -4   -5.30   34.90
  10   3   4   40.80   49.60
   8  -4  -4   43.40   44.80
   8  -4  -4   26.20   38.80
  -8  -4   4   84.79   49.40
   8   4  -4   10.30   52.29
   7  -4  -4   76.99   45.40
  -7  -4   4  124.99   50.79
   7  -4  -4  115.19   45.00
   7   4  -4   27.70   56.79
  -6  -4   4   27.30   44.90
   6  -4  -4   51.29   45.40
   6  -4  -4   64.59   40.70
   6   4  -4   75.29   56.09
   5  -4  -4  -14.00   35.50
  -5  -4   4   34.80   44.20
   5  -4  -4   32.30   42.60
   5   4  -4  -50.89   54.19
  -4  -4   4   27.80   41.90
   4  -4  -4   33.60   42.00
   4  -4  -4   75.89   43.40
   4   4  -4   74.49   59.89
   3  -4  -4  102.39   45.30
  -3  -4   4   39.50   41.90
   3  -4  -4  100.89   42.00
   3   4  -4   75.99   58.59
   2  -4  -4  480.45   67.89
   2  -4  -4  379.86   62.19
  -2  -4   4  275.07   54.19
   2   4  -4  267.57   64.09
  -2   4   4  249.88   60.39
   1  -4  -4   58.19   45.10
   1  -4  -4   49.90   41.30
  -1  -4   4   26.70   41.60
  -1  -4   4   37.20   38.10
   1   4  -4   37.90   49.80
  -1   4   4  -45.10   43.80
   0  -4   4   96.29   40.10
   0  -4  -4   56.49   42.20
   0  -4  -4   88.19   41.00
   0  -4   4    9.00   39.50
   0   4  -4   45.90   52.19
   0   4   4   28.30   46.00
  -1  -4  -4   45.40   46.30
  -1  -4  -4   73.89   44.30
   1  -4   4   65.29   36.90
   1  -4   4   57.09   40.00
   1   4   4  -71.39   47.20
  -2  -4  -4  121.79   45.40
  -2  -4  -4   65.39   45.80
   2  -4   4  143.09   47.00
   2  -4   4   59.49   50.89
   2   4   4  -23.60   47.90
  -3  -4  -4   59.79   44.30
  -3  -4  -4   30.80   42.40
   3  -4   4   26.50   45.50
   3   4   4   67.19   53.79
  -4  -4  -4  108.29   46.00
   4  -4   4   92.89   46.70
  -4  -4  -4  128.49   46.50
   4   4   4  118.09   56.99
  -5  -4  -4  -21.70   41.50
  -5  -4  -4  -42.80   38.60
   5  -4   4  -27.60   36.60
   5   4   4   -6.10   49.20
   6  -4   4   51.39   41.40
  -6  -4  -4  -40.90   42.10
  -6  -4  -4  -24.60   37.50
   6   4   4  -39.70   50.39
 -16   0   5   24.20   37.20
  16   0  -5   75.69   49.00
  15   0  -5  -61.39   39.40
  15   0  -5  -35.20   31.20
 -15   0   5    8.40   35.00
  14   0  -5   19.40   44.60
 -14   0   5   63.09   36.90
  14   0  -5  -20.20   31.70
 -13   0   5   11.20   35.00
  13   0  -5   18.40   40.90
  13   0  -5  -18.30   31.50
 -12   0   5    8.40   31.90
  12   0  -5  -50.49   38.30
  12   0  -5  -34.90   28.10
  11   0  -5  -17.40   26.60
  11   0  -5   72.59   40.00
 -11   0   5   -4.20   12.20
 -11   0   5    5.30   30.70
 -10   0   5  -34.40   16.10
  10   0  -5   -4.20   26.70
 -10   0   5  -12.70   13.50
  10   0  -5  -38.20   32.40
 -10   0   5    4.20   28.40
  -9   0   5  -15.90   13.80
   9   0  -5   32.50   24.90
   9   0  -5    2.00   33.40
  -9   0   5   11.30   16.90
  -9   0   5   -9.00   26.40
   8   0  -5    9.00   23.60
  -8   0   5    2.00   16.10
  -8   0   5   -5.20   22.40
  -8   0   5   -4.00   11.70
   8   0  -5  -29.90   22.50
  -8   0   5   -1.60   23.50
  -7   0   5   25.20   15.80
  -7   0   5   -3.70   24.00
   7   0  -5   16.60   22.90
   7   0  -5   34.60   23.30
  -7   0   5    7.80   12.00
  -7   0   5   14.60   22.10
  -6   0   5   -3.50   13.30
   6   0  -5  -13.20   24.80
  -6   0   5   -9.70   20.70
  -6   0   5  -22.70   22.30
  -6   0   5   23.70   16.20
   6   0  -5    6.70   22.50
  -5   0   5   62.09   22.90
   5   0  -5  -17.00   18.30
  -5   0   5  113.79   23.10
   5   0  -5   -9.60   20.70
  -5   0   5   -6.90   14.50
   5   0  -5    6.10   21.90
  -5   0   5  -30.80   14.90
   4   0  -5  -12.40   19.60
  -4   0   5   17.40   20.40
  -4   0   5   -5.50   15.00
   4   0  -5    2.90   19.30
  -4   0   5    2.50   20.20
   4   0  -5   -5.40   20.10
  -3   0   5   -7.70   15.30
  -3   0   5   21.90   21.90
   3   0  -5   -6.00   18.90
  -3   0   5   26.30   22.50
   3   0  -5  -54.79   19.00
   3   0  -5   50.39   20.60
  -2   0   5   28.00   20.40
   2   0  -5    8.20   22.40
   2   0  -5   66.69   19.60
  -2   0   5   26.60   17.10
   1   0  -5  -24.90   20.20
   1   0  -5   11.70   16.70
  -1   0   5   14.50   23.10
  -1   0   5   18.60   16.60
   1   0   5  -14.60   17.80
   1   0   5    8.40   13.60
   1   0   5  -16.00   12.50
   1   0   5   -4.50   24.50
  -1   0  -5  -10.00   19.40
  -1   0  -5    0.10   15.80
   2   0   5  -25.50   19.30
   2   0   5   -8.40   17.60
   2   0   5   -1.70   16.40
   2   0   5  -34.20   28.80
  -2   0  -5  -19.60   17.40
   3   0   5    6.80   19.00
   3   0   5  -15.60   19.60
   3   0   5   -4.00   16.70
  -3   0  -5  -20.70   16.50
   4   0   5   -2.60   14.80
   4   0   5  -37.40   19.20
  -4   0  -5   13.30   17.30
  -5   0  -5  -23.00   15.80
  -5   0  -5   -9.20   27.30
   5   0   5    9.20   21.30
   5   0   5    9.90   15.70
  -6   0  -5    0.30   16.50
   6   0   5   -6.40   13.80
  -6   0  -5   48.00   32.00
   6   0   5  -32.80   21.70
   7   0   5   23.00   27.00
  -7   0  -5  -27.50   15.50
  -7   0  -5   -0.50   31.30
   7   0   5    7.30   15.20
   8   0   5    4.20   28.20
   8   0   5    2.50   16.30
  -8   0  -5  -19.90   34.70
  -8   0  -5  -16.70   15.20
  -9   0  -5   -3.70   15.90
   9   0   5   21.10   32.10
  -9   0  -5   14.50   36.30
 -10   0  -5    6.10   41.00
  10   0   5    2.60   33.20
 -11   0  -5   -0.10   41.50
  11   0   5    1.60   34.70
  12   0   5  -17.70   36.60
 -12   0  -5  -37.30   43.70
 -13   0  -5  -30.50   44.70
  13   0   5   50.79   44.00
  15  -1  -5   66.99   52.39
 -15  -1   5   58.69   40.50
  15  -1  -5    7.80   32.30
  15   1  -5   47.40   34.60
 -15   1   5   61.19   39.30
  15   1  -5   18.40   48.00
  14  -1  -5  134.19   37.80
 -14  -1   5   93.29   43.70
  14   1  -5  100.29   36.70
 -14   1   5  197.58   45.50
  14   1  -5  261.17   56.49
 -13  -1   5  191.18   43.50
  13  -1  -5  134.39   36.60
  13   1  -5  206.48   40.70
  13   1  -5  122.79   49.10
 -13   1   5  179.08   42.90
 -12  -1   5   95.39   38.70
  12  -1  -5  148.19   34.30
 -12   1   5  137.39   40.70
  12   1  -5   50.19   40.60
  12   1  -5  116.69   34.70
 -11  -1   5 1140.89  111.69
  11  -1  -5 1225.08  109.29
  11   1  -5 1122.99  108.69
 -11   1   5 1182.58  113.19
  11   1  -5 1298.37  117.19
 -10  -1   5   89.69   35.20
  10  -1  -5  186.08   30.00
  10  -1  -5  163.28   34.40
 -10  -1   5  123.39   26.60
  10   1  -5  121.19   31.30
  10   1  -5  104.89   38.50
 -10   1   5  113.19   36.40
   9  -1  -5  685.73   70.29
  -9  -1   5  688.53   68.29
  -9  -1   5  765.42   72.99
   9  -1  -5  555.54   62.99
   9   1  -5  713.73   73.99
   9   1  -5  656.43   68.99
  -9   1   5  737.13   72.99
  -9   1   5  770.72   59.89
  -9   1   5  533.15   65.89
  -8  -1   5   93.39   29.10
   8  -1  -5    9.50   17.40
  -8  -1   5   73.39   31.60
   8  -1  -5   10.90   25.30
   8  -1  -5  -14.50   14.90
  -8   1   5    9.50   25.10
   8   1  -5    3.10   27.20
  -8   1   5   16.80   15.30
  -8   1   5    3.30   17.80
   8   1  -5   -1.80   23.20
   7  -1  -5  291.07   32.30
   7  -1  -5  271.37   40.20
  -7  -1   5  260.67   38.50
  -7  -1   5  269.37   39.10
   7  -1  -5  223.18   30.00
  -7   1   5  199.18   34.50
  -7   1   5  259.97   28.50
  -7   1   5  237.98   30.00
  -7   1   5  279.57   40.50
   7   1  -5  188.18   35.90
   7   1  -5  245.48   39.50
   6  -1  -5  105.59   20.40
  -6  -1   5   64.89   27.00
  -6  -1   5   93.29   27.80
  -6  -1   5  100.69   28.70
   6  -1  -5  118.89   23.10
   6  -1  -5   80.79   26.50
   6   1  -5   99.09   25.70
  -6   1   5  122.69   22.80
  -6   1   5  139.99   19.50
   6   1  -5   67.59   26.00
  -6   1   5   83.39   27.50
  -6   1   5   80.79   19.70
  -5  -1   5  681.93   70.59
  -5  -1   5  677.03   71.09
   5  -1  -5  778.02   71.29
   5  -1  -5  846.82   65.59
   5  -1  -5  712.83   68.69
  -5  -1   5  783.82   71.79
  -5  -1   5  714.83   71.29
   5   1  -5  821.82   70.59
   5   1  -5  696.23   69.59
  -5   1   5  767.42   67.59
   5   1  -5  777.02   72.19
  -5   1   5  778.22   65.79
  -5   1   5  754.92   72.39
  -5   1   5  729.43   68.99
  -4  -1   5  636.94   59.09
   4  -1  -5  659.13   58.59
  -4  -1   5  582.84   57.69
   4  -1  -5  619.34   60.69
  -4  -1   5  564.54   57.59
   4  -1  -5  433.86   56.99
  -4  -1   5  730.33   61.29
   4   1  -5  612.44   58.39
   4   1  -5  622.74   58.49
  -4   1   5  588.74   57.89
  -4   1   5  575.54   53.59
  -4   1   5  727.83   63.19
   3  -1  -5  -10.40   22.30
  -3  -1   5   12.70   23.30
  -3  -1   5  -41.70   16.30
   3  -1  -5  -32.20   21.60
  -3  -1   5   13.70   19.70
  -3   1   5  -25.10   17.20
   3   1  -5  -21.60   18.80
   3   1  -5  -16.90   20.90
  -3   1   5   -6.40   16.40
   3   1  -5  -13.50   19.60
  -3   1   5   26.90   18.80
  -3   1   5  -56.49   22.10
  -2  -1   5  335.47   42.30
  -2  -1   5  345.47   38.90
   2  -1  -5  241.88   36.50
  -2  -1   5  342.77   36.60
   2  -1  -5  439.76   41.50
  -2  -1   5  252.27   32.80
  -2   1   5  256.17   37.60
   2   1  -5  349.67   38.00
   2   1  -5  301.67   37.60
  -2   1   5  321.27   37.50
  -1  -1   5  268.17   38.10
  -1  -1   5  324.17   34.20
  -1  -1   5  259.37   32.80
   1  -1  -5  393.16   38.80
  -1  -1   5  243.98   29.40
   1  -1  -5  192.28   34.10
   1   1  -5  273.07   33.30
  -1   1   5  245.88   37.60
   1   1  -5  257.87   32.00
   0  -1  -5   61.99   20.10
   0  -1   5   65.09   14.30
   0  -1  -5   10.80   18.40
   0  -1  -5  103.69   23.80
   0  -1   5  219.58   29.40
   0   1  -5  -39.30   17.10
   0   1   5   24.40   21.40
   0   1   5   49.40   22.20
   0   1  -5   37.80   16.10
  -1  -1  -5 1345.07  124.89
   1  -1   5 1445.26  120.99
   1  -1   5 1449.55  120.79
   1  -1   5 1753.02  125.59
   1  -1   5 1329.37  124.19
  -1  -1  -5 1481.15  122.39
   1   1   5 1371.96  125.69
   1   1   5 1476.65  124.59
   1   1   5 1648.73  123.89
  -2  -1  -5   57.89   17.70
   2  -1   5   69.19   22.80
   2  -1   5   57.19   19.70
  -2  -1  -5   69.69   18.40
  -2  -1  -5   20.70   20.70
  -2  -1  -5   43.90   22.30
   2  -1   5   91.19   15.50
   2  -1   5   38.70   18.50
   2   1   5   75.89   25.20
   2   1   5   36.90   20.80
   2   1   5   54.79   23.60
  -2   1  -5   10.90   20.40
  -3  -1  -5  189.18   32.10
  -3  -1  -5  162.38   24.90
  -3  -1  -5  150.08   26.50
   3  -1   5  219.78   29.60
   3  -1   5  243.08   31.40
   3  -1   5  222.58   33.60
  -3  -1  -5  164.28   33.00
   3   1   5  194.98   32.40
   3   1   5  221.68   37.40
   3   1   5  212.18   32.10
   4  -1   5 1560.04  123.19
   4  -1   5 1477.55  122.19
  -4  -1  -5 1515.95  124.59
   4  -1   5 1398.46  123.79
   4   1   5 1416.66  124.59
   4   1   5 1479.55  126.49
   4   1   5 1372.26  121.69
  -5  -1  -5   27.60   20.30
   5  -1   5   81.89   25.80
   5  -1   5   42.30   17.00
   5  -1   5   20.30   21.20
   5   1   5   19.10   18.30
   5   1   5   46.60   28.80
  -6  -1  -5  -42.00   28.80
   6  -1   5    7.90   14.60
  -6  -1  -5   46.90   22.20
   6  -1   5  -12.30   25.60
   6   1   5   14.60   25.70
  -6   1  -5   10.10   28.30
   6   1   5  -12.90   18.00
   6   1   5   50.89   30.00
   7  -1   5  293.27   46.50
  -7  -1  -5  252.87   39.40
  -7  -1  -5  205.08   47.90
   7  -1   5  251.87   31.30
  -7   1  -5  289.17   49.60
   7   1   5  267.07   43.10
   7   1   5  252.07   36.20
  -8  -1  -5   47.30   39.80
  -8  -1  -5  115.49   28.20
   8  -1   5   81.29   33.60
   8  -1   5   53.69   18.80
  -8   1  -5   98.79   37.40
   8   1   5  117.09   37.60
   8   1   5  147.69   25.50
   9  -1   5  270.77   48.40
  -9  -1  -5  328.17   43.80
   9  -1   5  316.97   48.80
  -9  -1  -5  281.57   55.59
  -9   1  -5  252.67   49.40
   9   1   5  262.77   48.90
   9   1   5  259.97   39.00
  10  -1   5  110.19   41.40
 -10  -1  -5  109.29   30.40
  10  -1   5  160.08   41.70
 -10  -1  -5  128.69   48.60
  10   1   5  109.89   44.00
  10   1   5  151.08   30.10
 -10   1  -5  157.38   45.00
  11  -1   5   10.90   38.70
  11  -1   5   -1.70   36.60
 -11  -1  -5   25.50   45.00
 -11   1  -5   95.89   44.10
  11   1   5   23.60   41.20
  12  -1   5  108.09   41.80
  12  -1   5   43.50   38.50
 -12  -1  -5   23.00   49.60
  12   1   5   80.89   46.40
 -12   1  -5   34.00   45.00
 -13  -1  -5   94.89   54.49
  13  -1   5  105.09   46.90
 -13   1  -5   87.49   49.99
  13   1   5  145.59   50.39
 -14  -2   5  423.26   68.59
  14  -2  -5  275.47   51.89
  14   2  -5  345.67   53.99
 -14   2   5  319.67   58.69
  14   2  -5  265.37   62.29
  13  -2  -5  107.69   39.70
 -13  -2   5  136.49   34.50
 -13  -2   5   69.29   46.10
 -13  -2   5  134.99   45.80
 -13   2   5  113.19   41.80
  13   2  -5  137.29   41.30
  13   2  -5  150.08   49.60
  12  -2  -5   29.30   32.40
 -12  -2   5   68.09   33.50
 -12  -2   5   81.59   40.10
  12   2  -5   60.59   35.00
  12   2  -5   64.79   44.70
 -12   2   5   69.19   39.10
 -11  -2   5   89.39   38.10
  11  -2  -5   65.39   33.40
 -11  -2   5  161.28   34.40
  11   2  -5   49.99   34.60
 -11   2   5  101.09   39.10
  11   2  -5   70.79   42.80
 -10  -2   5  168.88   41.10
  10  -2  -5  147.29   27.30
  10  -2  -5  170.68   36.30
  10   2  -5  140.49   44.50
  10   2  -5  155.98   35.70
 -10   2   5  108.19   37.60
   9  -2  -5    5.60   25.10
  -9  -2   5    1.00   30.20
   9  -2  -5  -31.50   20.50
   9   2  -5  -21.30   26.40
  -9   2   5  -11.30   29.90
   9   2  -5  -38.80   32.50
   8  -2  -5   23.60   26.70
  -8  -2   5  -36.40   30.00
  -8  -2   5  -12.40   28.20
   8  -2  -5   27.90   22.20
  -8   2   5   33.70   29.30
   8   2  -5   43.60   28.40
   8   2  -5    0.60   32.70
  -7  -2   5   20.00   27.40
  -7  -2   5   43.70   31.60
   7  -2  -5   25.10   20.40
   7  -2  -5   42.90   27.50
  -7   2   5   10.80   28.60
   7   2  -5   34.70   33.10
   7   2  -5   49.00   27.40
   6  -2  -5  396.56   50.09
  -6  -2   5  376.86   47.40
  -6  -2   5  387.46   53.29
   6  -2  -5  353.26   47.20
  -6   2   5  394.46   51.29
   6   2  -5  384.86   55.29
   6   2  -5  397.36   49.60
  -5  -2   5 2026.10  168.68
   5  -2  -5 1850.31  169.08
  -5  -2   5 1899.51  170.58
   5  -2  -5 2051.39  169.38
   5   2  -5 2088.29  169.08
  -5   2   5 2152.88  170.58
   5   2  -5 2100.49  171.58
   5   2  -5 1956.10  168.18
   4  -2  -5  832.12   89.59
  -4  -2   5  932.01   87.69
  -4  -2   5 1094.39   91.49
   4  -2  -5 1093.79   92.39
  -4   2   5 1030.80   93.19
   4   2  -5 1069.49   94.39
   4   2  -5 1023.70   90.09
  -4   2   5  951.80   83.29
  -3  -2   5  290.87   42.50
   3  -2  -5  185.78   35.40
   3  -2  -5  242.98   34.20
  -3  -2   5  162.18   30.90
  -3  -2   5  209.78   31.20
   3   2  -5  249.28   44.50
   3   2  -5  161.28   26.30
   3   2  -5  192.88   31.40
  -2  -2   5 3567.34  273.07
   2  -2  -5 3036.10  273.67
  -2  -2   5 3166.58  270.77
   2  -2  -5 3498.95  272.47
  -2  -2   5 3348.17  268.77
   2   2  -5 3224.68  273.07
  -2   2   5 3393.16  273.97
   2   2  -5 3433.66  271.37
  -1  -2   5  332.77   34.30
   1  -2  -5  359.36   46.90
  -1  -2   5  334.87   47.70
  -1  -2   5  347.67   40.40
   1  -2  -5  381.36   48.00
  -1   2   5  285.87   49.90
   1   2  -5  315.57   47.90
   0  -2  -5  269.27   43.70
   0  -2  -5  247.28   40.60
   0  -2   5  204.58   33.80
   0  -2   5  247.28   43.30
   0   2   5  255.87   42.40
   0   2  -5  211.98   40.80
   1  -2   5  861.61   82.89
  -1  -2  -5  958.10   85.99
  -1  -2  -5  938.11   81.69
   1  -2   5  793.12   78.29
   1   2   5  899.21   84.89
  -2  -2  -5   27.20   23.70
   2  -2   5   17.00   23.40
  -2  -2  -5   46.80   30.20
   2  -2   5   55.69   28.40
   2   2   5   87.59   31.90
  -2   2  -5   72.59   28.40
  -3  -2  -5  971.60   88.59
   3  -2   5 1096.69   90.79
  -3  -2  -5 1071.39   94.49
   3  -2   5 1058.99   83.29
   3   2   5  961.10   94.59
  -3   2  -5  751.62   89.69
  -4  -2  -5  388.96   53.79
   4  -2   5  356.86   37.80
   4  -2   5  309.17   44.60
  -4  -2  -5  325.67   43.60
   4   2   5  337.07   54.09
  -4   2  -5  247.88   47.60
  -5  -2  -5  354.96   48.30
  -5  -2  -5  251.27   38.00
   5  -2   5  305.07   39.70
  -5  -2  -5  328.97   40.70
   5  -2   5  348.17   44.70
   5   2   5  277.67   52.79
  -6  -2  -5  875.11   79.09
   6  -2   5  844.42   76.19
  -6  -2  -5  671.13   69.99
   6  -2   5  810.82   73.39
   6   2   5  719.73   83.29
  -7  -2  -5   64.49   32.00
   7  -2   5   84.19   31.40
   7   2   5   35.50   39.90
   8  -2   5   -7.50   28.80
  -8  -2  -5   44.50   30.60
   8   2   5   -2.50   40.60
  -9  -2  -5   71.39   29.20
   9  -2   5   64.09   32.20
  -9   2  -5   26.50   32.60
   9   2   5   21.40   44.10
 -10  -2  -5  170.88   38.20
 -10  -2  -5  271.37   56.89
  10   2   5  111.49   52.79
 -10   2  -5  287.97   48.30
 -11  -2  -5  -19.60   43.80
  11   2   5  100.69   50.29
 -11   2  -5    8.00   39.30
 -12  -2  -5  -34.20   44.30
  12   2   5   24.00   49.70
 -12  -3   5  121.09   42.20
  12  -3  -5  120.99   44.20
 -12  -3   5   51.29   38.80
 -12  -3   5  260.37   56.69
  12   3  -5  110.19   54.09
  12   3  -5  159.18   45.40
 -11  -3   5    3.90   41.10
 -11  -3   5  -34.00   33.50
  11  -3  -5   20.50   34.60
 -11   3   5   -8.20   37.40
  11   3  -5   16.10   37.40
  11   3  -5  -14.60   44.00
 -10  -3   5  555.94   67.19
 -10  -3   5  508.85   67.89
  10  -3  -5  459.85   63.69
 -10   3   5  418.46   59.59
  10   3  -5  220.28   59.49
  10   3  -5  388.76   63.29
   9  -3  -5   33.70   34.90
   9  -3  -5   -6.60   27.70
  -9  -3   5   42.10   36.80
  -9  -3   5   -3.10   35.30
   9   3  -5   17.20   42.00
   9   3  -5    0.50   33.20
  -9   3   5   57.49   33.10
  -8  -3   5  -15.00   33.00
   8  -3  -5   31.40   33.60
   8  -3  -5   14.70   29.10
  -8  -3   5  -22.10   32.40
  -8   3   5   39.70   30.10
   8   3  -5   27.90   45.60
   8   3  -5   83.09   36.50
   7  -3  -5  276.07   44.80
  -7  -3   5  249.48   47.10
  -7  -3   5  175.28   45.70
   7  -3  -5  243.48   42.50
  -7  -3   5  237.48   42.40
  -7   3   5  245.28   42.80
   7   3  -5  273.37   56.89
   7   3  -5  245.78   43.90
   6  -3  -5  116.19   37.10
  -6  -3   5   81.59   37.00
   6  -3  -5   22.70   34.00
  -6  -3   5   59.49   29.50
  -6  -3   5   72.89   37.00
   6   3  -5   71.59   33.60
  -6   3   5   41.30   33.10
   6   3  -5   27.50   40.80
  -5  -3   5    3.80   25.00
   5  -3  -5  -22.50   31.10
   5  -3  -5  -32.80   30.60
  -5  -3   5   20.70   32.10
   5   3  -5   55.89   36.20
   5   3  -5   -0.30   42.60
  -5   3   5   16.20   31.20
  -4  -3   5   31.50   33.30
   4  -3  -5   -5.80   30.40
   4  -3  -5    1.60   32.90
  -4  -3   5  -11.30   21.40
  -4   3   5  -18.10   34.10
   4   3  -5  -32.90   42.90
   3  -3  -5  460.85   62.09
  -3  -3   5  515.95   61.69
  -3  -3   5  516.65   46.50
   3  -3  -5  545.55   64.89
  -3   3   5  289.07   60.49
   3   3  -5  449.26   48.60
   3   3  -5  443.66   77.89
  -3   3   5  388.06   67.79
   2  -3  -5  327.17   49.20
  -2  -3   5  332.87   55.19
   2  -3  -5  357.86   54.89
  -2   3   5  246.78   50.69
   2   3  -5  417.96   67.49
   1  -3  -5  120.89   38.70
  -1  -3   5  127.39   36.10
   1  -3  -5   77.99   34.20
  -1   3   5   79.99   37.80
   1   3  -5   43.70   40.00
   0  -3  -5  127.99   36.80
   0  -3   5   55.19   34.00
   0  -3  -5   35.30   35.10
   0   3  -5   38.80   39.70
   0   3   5   60.19   41.00
   1  -3   5  152.18   38.00
  -1  -3  -5   98.99   39.60
  -1  -3  -5  202.88   40.50
   1   3   5  117.09   47.20
   2  -3   5  393.36   56.59
  -2  -3  -5  508.95   63.89
   2  -3   5  453.55   55.69
  -2  -3  -5  510.85   63.09
   2   3   5  275.27   59.39
   3  -3   5    2.60   31.50
   3  -3   5  -20.30   29.10
  -3  -3  -5  -24.60   30.70
  -3  -3  -5  -32.10   32.40
   3   3   5   23.10   42.20
  -4  -3  -5  147.09   37.30
   4  -3   5   99.29   37.70
   4  -3   5  173.58   35.30
  -4  -3  -5  144.09   41.90
   4   3   5   53.39   45.00
  -5  -3  -5   31.40   35.70
  -5  -3  -5  -17.60   29.10
   5  -3   5    7.60   28.40
   5  -3   5   -9.90   32.10
   5   3   5    1.10   42.10
   6  -3   5  310.77   55.09
  -6  -3  -5  440.66   62.19
  -6  -3  -5  432.26   53.59
   6   3   5  323.07   62.89
  -7  -3  -5 1311.77  118.09
  -7  -3  -5 1105.49  108.29
   7  -3   5 1283.27  121.19
   7   3   5  987.30  121.39
  -8  -3  -5   -1.30   35.30
  -8  -3  -5   39.60   29.10
   8   3   5  -10.50   46.80
  -9  -3  -5   56.29   39.10
   9   3   5   39.70   49.80
  -8  -4   5   -1.10   44.10
   8  -4  -5  -14.30   36.50
   8  -4  -5    4.20   45.80
   8   4  -5   28.60   54.49
   7  -4  -5  230.58   50.49
   7  -4  -5  168.98   55.49
  -7  -4   5  223.48   52.39
   7   4  -5  128.69   63.09
  -6  -4   5   22.00   41.10
   6  -4  -5   20.70   40.50
   6  -4  -5   -7.50   40.70
   6   4  -5   72.49   56.19
  -5  -4   5  242.78   55.19
   5  -4  -5  419.86   64.99
   5  -4  -5  282.87   55.09
   5   4  -5  192.08   69.09
   4  -4  -5  -20.10   36.50
  -4  -4   5  -32.30   38.20
   4  -4  -5    1.10   42.20
   4   4  -5    8.50   56.19
   3  -4  -5   45.30   46.30
  -3  -4   5   12.70   38.00
   3  -4  -5  -15.20   37.80
  -3  -4   5    3.90   39.50
   3   4  -5   -6.70   56.89
  -2  -4   5   80.89   40.20
   2  -4  -5   98.59   43.90
   2  -4  -5   56.09   49.00
  -2  -4   5   66.69   41.60
  -2   4   5   12.80   45.50
   2   4  -5   35.60   53.29
  -1  -4   5  197.98   48.60
   1  -4  -5  190.98   50.79
   1  -4  -5  272.17   50.79
  -1  -4   5  174.78   46.40
   1   4  -5  161.88   62.39
  -1   4   5  172.48   53.69
   0  -4   5  -28.80   37.00
   0  -4  -5  -28.90   43.50
   0  -4  -5  -18.20   38.90
   0   4   5    7.20   43.30
   1  -4   5  -27.80   36.00
   1  -4   5   23.00   37.80
  -1  -4  -5    7.60   46.30
  -1  -4  -5  -14.10   38.70
   1   4   5   12.90   47.70
  -2  -4  -5   21.40   43.10
  -2  -4  -5   17.20   41.50
   2  -4   5   31.30   41.80
   2   4   5  -16.70   49.80
  -3  -4  -5  -59.09   39.00
  -3  -4  -5   55.99   43.40
   3  -4   5    3.50   39.40
   3   4   5   -1.90   52.99
  -4  -4  -5   64.79   44.30
  -4  -4  -5  -12.10   39.40
   4  -4   5  -25.40   40.50
   4   4   5    9.80   50.89
  -5  -4  -5   21.40   42.80
   5  -4   5    7.20   43.40
  -5  -4  -5   44.20   38.90
   5   4   5   16.50   51.29
  -6  -4  -5   56.49   42.80
   6  -4   5   -9.50   41.10
  -6  -4  -5   41.90   43.40
   6   4   5  -44.50   51.99
 -16   0   6   -2.60   36.30
  16   0  -6    3.80   36.40
  16   0  -6   60.99   49.50
  15   0  -6  240.78   46.90
  15   0  -6  351.16   65.79
 -15   0   6  255.77   52.29
  14   0  -6  263.27   60.39
 -14   0   6  283.77   52.59
  14   0  -6  253.37   47.50
  13   0  -6   73.59   35.80
  13   0  -6   97.79   47.10
 -13   0   6  117.79   38.80
  12   0  -6  325.47   52.59
 -12   0   6  300.97   52.19
  12   0  -6  321.47   60.99
  11   0  -6 1088.29  112.69
  11   0  -6 1133.39  103.79
 -11   0   6 1046.60  106.69
 -11   0   6 1156.48   94.39
  10   0  -6  213.88   35.70
 -10   0   6  209.88   40.70
  10   0  -6  158.98   43.10
 -10   0   6  152.28   25.50
  -9   0   6 1108.89  120.89
  -9   0   6 1627.34  126.59
   9   0  -6 1528.65  123.19
  -9   0   6 1426.56  120.89
  -8   0   6   11.60   24.30
  -8   0   6   44.00   18.10
   8   0  -6   61.29   26.60
  -8   0   6   -2.20   25.50
   8   0  -6   13.40   29.00
  -7   0   6  551.14   52.79
   7   0  -6  489.15   55.99
  -7   0   6  487.35   54.89
  -7   0   6  550.34   56.09
   7   0  -6  489.15   55.79
  -6   0   6 4682.13  394.06
  -6   0   6 5050.99  396.46
  -6   0   6 5115.29  394.56
   6   0  -6 4808.02  394.46
   6   0  -6 5273.07  395.56
   6   0  -6 4496.85  394.26
  -5   0   6  621.54   65.39
  -5   0   6  701.93   63.79
  -5   0   6  673.43   61.49
   5   0  -6  646.34   62.09
   5   0  -6  655.53   64.49
   5   0  -6  646.84   62.29
  -4   0   6 5444.76  428.06
  -4   0   6 5343.97  428.86
   4   0  -6 4823.32  427.56
   4   0  -6 5580.44  429.16
   4   0  -6 5458.65  428.06
  -3   0   6  592.54   57.69
   3   0  -6  567.54   55.89
   3   0  -6  565.64   56.29
  -3   0   6  597.54   55.59
   3   0  -6  537.85   58.49
   2   0  -6  167.68   28.20
   2   0  -6   96.79   16.70
   2   0  -6  140.29   27.20
  -2   0   6  130.89   25.40
   2   0  -6  120.39   23.30
  -2   0   6  171.68   22.90
   1   0  -6 3219.08  261.97
   1   0  -6 3055.19  262.87
  -1   0   6 3397.06  262.17
   1   0  -6 3211.08  259.67
  -1   0   6 3238.48  260.07
   0   0  -6 2126.79  181.78
   0   0   6 2144.19  180.98
   0   0  -6 2317.77  176.78
   0   0   6 2146.99  178.18
   0   0  -6 2247.58  177.68
   0   0   6 2058.99  180.88
   0   0   6 2251.57  176.28
   1   0   6 2811.42  218.98
  -1   0  -6 2635.84  219.18
   1   0   6 2483.25  222.48
   1   0   6 2731.93  222.38
   1   0   6 2886.91  218.98
  -2   0  -6 4889.31  441.96
   2   0   6 5527.65  443.06
   2   0   6 5827.72  442.46
   2   0   6 5666.03  440.36
   2   0   6 5533.95  442.56
   3   0   6   54.19   20.30
   3   0   6  112.09   34.50
   3   0   6  115.29   28.60
   3   0   6   82.59   21.70
  -3   0  -6   29.30   21.10
   4   0   6  428.36   47.40
   4   0   6  423.46   45.60
  -4   0  -6  449.76   46.30
  -5   0  -6  747.23   66.69
   5   0   6  712.73   65.49
   5   0   6  677.23   67.99
   6   0   6  259.97   33.70
   6   0   6  206.68   38.10
  -6   0  -6  211.58   32.90
  -7   0  -6    9.50   32.20
   7   0   6   26.20   27.90
  -7   0  -6  -18.20   17.50
   7   0   6   15.10   18.50
  -8   0  -6  523.45   50.09
   8   0   6  468.05   63.09
   8   0   6  483.65   48.80
  -8   0  -6  432.86   69.39
  -9   0  -6  132.19   24.50
   9   0   6  120.99   39.10
  -9   0  -6  177.98   47.60
  10   0   6  490.65   68.39
 -10   0  -6  630.94   82.29
 -11   0  -6  -20.10   44.50
  11   0   6  -17.90   35.70
 -12   0  -6   33.40   48.70
  12   0   6   68.39   43.10
  13   0   6  703.23   91.19
 -13   0  -6  756.42  100.89
  15  -1  -6  340.07   57.49
 -15  -1   6  240.18   56.69
  15   1  -6  296.17   65.99
 -15   1   6  326.67   58.89
  15   1  -6  354.16   53.79
  14  -1  -6  234.58   43.40
 -14  -1   6  237.88   48.00
  14   1  -6  175.08   43.20
  14   1  -6  173.38   53.49
 -14   1   6  202.58   47.70
 -13  -1   6  215.78   46.00
  13  -1  -6  173.98   40.70
  13   1  -6  215.78   42.00
 -13   1   6  187.68   47.30
  13   1  -6  168.98   50.39
  12  -1  -6   -8.50   29.50
 -12  -1   6   18.40   32.80
  12   1  -6   36.00   29.90
 -12   1   6   21.00   34.50
  12   1  -6   12.30   39.00
 -11  -1   6  517.15   65.39
  11  -1  -6  478.45   62.59
  11   1  -6  498.15   63.09
 -11   1   6  548.75   68.79
  11   1  -6  586.84   71.29
 -10  -1   6   -4.20   30.30
  10  -1  -6    6.00   22.90
  10  -1  -6  -35.60   27.20
 -10  -1   6   34.80   31.00
  10  -1  -6  -13.70   15.90
  10   1  -6    5.00   25.80
 -10   1   6   -4.10   15.30
  10   1  -6   33.70   32.70
 -10   1   6   37.00   30.70
  -9  -1   6  120.99   32.30
   9  -1  -6  121.09   31.20
  -9  -1   6   95.99   35.10
   9  -1  -6   99.29   21.50
   9  -1  -6   92.99   24.20
   9   1  -6   90.09   28.80
  -9   1   6   85.79   31.10
   9   1  -6  124.19   34.70
  -9   1   6  117.49   20.80
   8  -1  -6  287.17   42.50
   8  -1  -6  140.79   25.20
  -8  -1   6  121.39   33.80
  -8  -1   6  110.99   33.00
   8  -1  -6  164.98   28.00
   8   1  -6  141.39   33.30
  -8   1   6  126.59   24.20
   8   1  -6  146.59   30.90
  -8   1   6  141.69   34.50
  -7  -1   6  393.86   50.19
   7  -1  -6  381.56   42.20
  -7  -1   6  408.56   51.69
   7  -1  -6  416.86   42.30
   7  -1  -6  416.36   50.39
   7   1  -6  384.06   49.10
  -7   1   6  387.46   40.50
  -7   1   6  350.86   51.09
   7   1  -6  377.56   48.60
   6  -1  -6  241.58   42.00
  -6  -1   6  235.28   40.30
   6  -1  -6  248.38   35.60
  -6  -1   6  278.17   39.10
   6  -1  -6  237.08   32.40
   6   1  -6  291.97   39.20
   6   1  -6  234.48   34.00
  -6   1   6  247.78   44.50
  -6   1   6  234.78   31.50
  -5  -1   6  223.88   37.00
   5  -1  -6  227.28   34.30
  -5  -1   6  226.48   36.30
   5  -1  -6  292.47   41.20
   5  -1  -6  254.27   32.80
  -5  -1   6  270.37   41.00
  -5   1   6  262.17   42.30
  -5   1   6  247.18   32.40
   5   1  -6  244.38   36.50
  -5   1   6  268.47   34.20
   5   1  -6  306.37   38.60
  -5   1   6  195.68   35.10
   5   1  -6  171.88   34.40
   4  -1  -6 1145.39   94.09
  -4  -1   6 1145.49   94.69
   4  -1  -6 1050.69   92.09
  -4  -1   6 1163.28   93.49
  -4  -1   6  946.91   92.99
   4  -1  -6  922.51   92.69
  -4  -1   6 1070.69   91.09
   4   1  -6 1226.68   92.49
  -4   1   6 1007.90   92.29
   4   1  -6  853.21   93.49
   4   1  -6 1073.39   92.19
  -4   1   6 1058.29   89.39
  -4   1   6  904.61   91.29
  -4   1   6 1292.47   97.99
  -3  -1   6   -9.50   20.50
  -3  -1   6   18.20   19.80
   3  -1  -6  -44.70   16.20
   3  -1  -6    0.50   22.40
  -3  -1   6   -4.40   15.20
   3  -1  -6    6.50   22.30
  -3  -1   6   39.10   20.90
   3   1  -6   16.00   19.60
  -3   1   6  -12.40   18.40
   3   1  -6  -32.70   20.60
  -3   1   6    2.10   19.10
  -3   1   6    5.20   18.30
   2  -1  -6 1506.55  147.39
  -2  -1   6 1710.23  142.39
  -2  -1   6 1840.12  145.09
  -2  -1   6 1995.40  147.59
   2  -1  -6 1881.11  146.39
  -2  -1   6 2097.79  145.59
  -2   1   6 1583.54  146.79
  -2   1   6 1856.51  146.09
   2   1  -6 1492.85  148.39
  -2   1   6 1618.94  144.89
   2   1  -6 1692.73  144.79
   2   1  -6 1731.73  143.39
   1  -1  -6  148.39   31.40
  -1  -1   6  111.89   28.60
  -1  -1   6  301.97   31.10
  -1  -1   6  159.78   24.10
   1  -1  -6  205.68   35.20
   1   1  -6  216.68   25.90
  -1   1   6  243.58   34.70
   1   1  -6  322.37   38.00
  -1   1   6  186.48   29.60
  -1   1   6  261.77   39.50
   0  -1   6   32.60   18.20
   0  -1   6   26.70   21.40
   0  -1   6   67.99   13.70
   0  -1  -6   43.70   20.30
   0  -1  -6   18.90   25.00
   0  -1  -6   -4.50   20.00
   0  -1   6   40.00   24.70
   0   1   6   51.29   29.30
   0   1  -6   15.90   15.30
   0   1   6   41.00   21.10
   0   1   6   77.89   22.80
   0   1  -6   37.00   25.00
  -1  -1  -6  583.04   56.69
   1  -1   6  603.64   53.59
  -1  -1  -6  654.23   61.99
   1  -1   6  582.44   54.39
   1  -1   6  573.24   58.49
   1  -1   6  649.74   61.19
   1   1   6  659.23   64.29
  -1   1  -6  591.24   61.49
   1   1   6  690.63   60.19
   1   1   6  561.54   59.39
   2  -1   6  297.27   29.90
  -2  -1  -6  328.37   40.20
  -2  -1  -6  266.77   34.30
   2  -1   6  325.67   40.50
  -2  -1  -6  229.08   32.40
   2  -1   6  261.27   35.30
  -2  -1  -6  291.57   40.70
   2  -1   6  337.37   37.10
  -2   1  -6  254.87   41.10
   2   1   6  289.57   41.10
   2   1   6  262.97   39.20
   3  -1   6  970.10   81.19
  -3  -1  -6 1004.90   84.69
   3  -1   6  914.11   84.29
   3  -1   6  879.21   80.49
   3   1   6  938.71   84.59
   3   1   6  773.92   80.29
   4  -1   6  266.17   35.50
   4  -1   6  286.57   36.50
   4  -1   6  258.97   40.00
  -4  -1  -6  345.27   39.90
   4   1   6  224.28   42.80
   4   1   6  237.28   36.20
   5  -1   6   14.60   16.50
  -5  -1  -6  -20.10   22.90
   5  -1   6    5.40   26.40
   5   1   6   12.50   26.90
   5   1   6   47.20   23.10
   6  -1   6  710.43   74.79
  -6  -1  -6  790.92   73.19
   6  -1   6  738.23   68.59
   6   1   6  788.52   76.59
   7  -1   6  121.79   23.00
   7  -1   6  144.69   36.70
  -7  -1  -6  108.39   30.30
   7   1   6  182.58   39.10
  -8  -1  -6  866.71   93.49
  -8  -1  -6  893.41   82.69
   8  -1   6  914.11   88.29
   8  -1   6  862.11   89.09
   8   1   6  862.71   78.79
  -8   1  -6  801.92   90.59
   8   1   6  820.62   89.29
  -9  -1  -6  258.27   43.40
   9  -1   6  304.37   51.49
  -9  -1  -6  230.78   52.29
   9  -1   6  314.17   54.59
  -9   1  -6  366.96   63.39
   9   1   6  281.07   50.79
   9   1   6  299.67   42.10
 -10  -1  -6  167.98   33.70
  10  -1   6  150.98   42.60
  10  -1   6  171.28   42.70
 -10  -1  -6   84.69   46.40
  10   1   6  185.08   46.90
 -10   1  -6  140.09   47.70
  11  -1   6  498.05   66.19
  11  -1   6  372.46   66.59
 -11  -1  -6  443.96   75.79
  11   1   6  473.75   70.29
 -11   1  -6  431.66   73.99
 -12  -1  -6  164.58   54.59
  12  -1   6  118.09   43.60
  12  -1   6   76.69   41.40
  12   1   6   77.19   46.20
 -12   1  -6  126.59   53.09
 -14  -2   6   20.60   40.20
  14  -2  -6  -37.30   36.60
 -14  -2   6   22.30   31.30
 -14   2   6   -3.00   36.40
  14   2  -6   11.30   36.30
  14   2  -6    1.20   45.90
  13  -2  -6   -2.30   35.30
 -13  -2   6   49.50   32.30
 -13  -2   6  -11.70   36.90
  13   2  -6    9.90   42.50
 -13   2   6   31.00   39.90
  13   2  -6  -37.70   33.40
  12  -2  -6  206.78   42.80
 -12  -2   6  192.38   47.20
  12   2  -6  202.78   42.60
 -12   2   6  134.99   43.80
  12   2  -6  201.58   51.09
 -11  -2   6   34.30   35.60
  11  -2  -6   60.49   32.30
  11   2  -6   29.50   33.10
  11   2  -6   37.50   40.70
 -11   2   6    9.20   34.40
  10  -2  -6   58.99   24.90
  10  -2  -6  -30.80   28.40
 -10  -2   6   -5.70   32.50
  10   2  -6   50.39   31.60
  10   2  -6   69.69   40.00
 -10   2   6   40.20   34.90
  -9  -2   6  245.78   42.70
   9  -2  -6  198.48   33.20
  -9  -2   6  188.58   40.20
   9  -2  -6  214.28   37.90
  -9   2   6  195.28   42.50
   9   2  -6  206.88   38.60
   9   2  -6  112.59   40.60
   8  -2  -6   39.80   26.70
   8  -2  -6    4.60   24.20
  -8  -2   6   16.90   31.40
  -8  -2   6   46.00   34.10
   8   2  -6   22.50   33.90
  -8   2   6   47.60   33.10
   8   2  -6  -36.60   25.30
   7  -2  -6   18.20   23.20
  -7  -2   6   -8.40   30.50
   7  -2  -6    7.70   26.50
  -7  -2   6   28.90   28.20
  -7   2   6    5.40   29.30
   7   2  -6  -47.70   30.00
   7   2  -6  -37.40   25.00
  -6  -2   6   22.00   29.70
  -6  -2   6   16.70   26.60
   6  -2  -6   27.40   27.00
   6  -2  -6   37.10   22.60
   6   2  -6    0.20   26.00
   6   2  -6  -34.40   30.80
  -6   2   6  -14.30   27.10
  -5  -2   6    3.50   25.20
   5  -2  -6   -0.40   24.70
  -5  -2   6   86.99   29.80
   5  -2  -6   35.30   26.70
  -5   2   6   46.90   29.90
  -5   2   6    2.70   14.10
   5   2  -6   28.50   25.40
   5   2  -6   28.50   23.00
   5   2  -6   22.50   30.50
   4  -2  -6   36.30   27.40
   4  -2  -6   41.10   26.50
  -4  -2   6   55.09   31.60
  -4  -2   6  108.99   25.60
  -4   2   6   39.60   28.60
   4   2  -6   28.70   24.20
   4   2  -6   -0.80   31.50
  -4   2   6   26.40   19.20
   3  -2  -6   48.50   26.60
  -3  -2   6   35.10   20.60
   3  -2  -6   72.39   29.80
  -3  -2   6   23.20   29.80
  -3  -2   6   38.80   22.50
   3   2  -6   76.59   25.00
   3   2  -6   37.40   23.90
  -3   2   6   33.10   28.30
   3   2  -6  -14.40   29.90
   2  -2  -6   40.90   25.20
  -2  -2   6   15.20   29.60
  -2  -2   6   33.40   21.10
  -2  -2   6   25.90   17.90
   2  -2  -6   -6.50   26.00
   2   2  -6   54.89   22.80
   2   2  -6   31.40   30.10
  -2   2   6   20.80   26.70
   1  -2  -6   -3.30   23.50
  -1  -2   6  -23.40   15.10
  -1  -2   6  -21.00   26.00
   1  -2  -6   18.00   26.90
  -1  -2   6  -14.50   19.40
   1   2  -6   22.80   24.50
  -1   2   6   -0.70   28.50
   0  -2  -6    0.10   27.70
   0  -2  -6  -16.30   23.00
   0  -2   6    6.50   27.90
   0  -2   6   12.50   20.20
   0  -2   6   10.80   13.10
   0   2   6   -8.80   29.70
  -1  -2  -6   57.69   30.10
   1  -2   6   28.80   13.40
   1  -2   6   72.09   28.70
  -1  -2  -6   11.00   23.40
   1  -2   6   37.50   12.50
   1  -2   6   33.00   20.50
   1   2   6   19.30   31.30
  -2  -2  -6  -52.79   25.40
   2  -2   6   16.80   31.20
  -2  -2  -6   12.40   21.90
   2  -2   6   33.00   12.60
   2  -2   6   10.20   21.40
   2   2   6   14.70   29.90
   3  -2   6  151.88   26.10
  -3  -2  -6  205.48   38.30
  -3  -2  -6  204.68   29.90
   3  -2   6  174.78   36.80
   3   2   6  191.18   40.70
  -4  -2  -6   41.80   30.80
  -4  -2  -6   -5.20   20.30
  -4  -2  -6    5.60   20.00
   4  -2   6  -15.30   26.60
   4  -2   6  -19.70   17.00
   4   2   6   21.50   34.90
   5  -2   6   48.80   28.80
  -5  -2  -6   15.40   20.90
   5  -2   6   -8.90   21.30
  -5  -2  -6  -11.30   26.80
   5   2   6  -42.60   33.10
   6  -2   6  -18.40   28.90
  -6  -2  -6   15.00   17.60
  -6  -2  -6  -22.90   26.30
   6   2   6    5.90   35.80
  -7  -2  -6  119.99   33.50
   7  -2   6   79.99   33.10
   7   2   6   73.89   42.40
  -8  -2  -6   76.29   29.90
   8  -2   6   56.39   34.10
   8   2   6   79.89   46.40
  -9  -2  -6   76.29   32.70
   9  -2   6   39.40   32.90
   9   2   6   34.70   44.80
 -10  -2  -6  115.59   36.10
  10   2   6   33.50   47.60
  11   2   6   79.29   52.69
  12  -3  -6  -10.00   37.30
 -12  -3   6   27.50   37.70
 -12  -3   6   21.50   42.40
  12   3  -6   38.70   48.30
  12   3  -6  131.29   41.70
  11  -3  -6    1.10   38.70
 -11  -3   6   17.30   41.30
 -11  -3   6   -9.90   36.00
 -11   3   6   72.79   39.40
  11   3  -6    8.80   36.70
  11   3  -6  -18.30   43.60
 -10  -3   6   25.80   39.60
  10  -3  -6  -32.70   32.80
 -10  -3   6    8.40   36.30
 -10   3   6    6.60   34.70
  10   3  -6   64.49   44.60
  10   3  -6  -26.90   33.70
   9  -3  -6   52.89   36.30
   9  -3  -6   39.50   27.70
  -9  -3   6   55.39   36.80
  -9  -3   6   57.79   38.70
   9   3  -6   -4.80   34.30
  -9   3   6   18.00   33.80
   9   3  -6   19.80   43.60
  -8  -3   6  263.77   49.90
   8  -3  -6  421.96   61.19
   8  -3  -6  237.98   44.00
  -8  -3   6  374.56   54.49
   8   3  -6  235.58   57.69
   8   3  -6  359.16   55.59
  -8   3   6  225.48   48.20
  -7  -3   6   36.20   35.60
  -7  -3   6   44.60   32.10
   7  -3  -6   54.09   31.80
   7  -3  -6   29.30   33.70
  -7   3   6   36.80   34.90
   7   3  -6   37.60   47.00
   7   3  -6   43.00   34.50
   6  -3  -6   59.19   35.00
  -6  -3   6  129.69   39.10
  -6  -3   6  157.28   33.50
   6  -3  -6  117.49   37.90
   6   3  -6   57.59   35.00
  -6   3   6  160.28   39.30
   6   3  -6  105.89   47.70
  -5  -3   6  287.27   53.99
   5  -3  -6  347.97   57.99
  -5  -3   6  493.15   47.70
   5  -3  -6  384.06   57.39
  -5   3   6  374.06   61.59
   5   3  -6  297.57   50.19
   5   3  -6  201.78   58.19
  -4  -3   6   17.50   21.70
   4  -3  -6  -20.80   34.60
   4  -3  -6  -21.70   32.30
  -4  -3   6   -9.60   31.40
  -4   3   6   15.80   35.50
   4   3  -6  -40.40   41.20
  -3  -3   6  -32.60   17.20
   3  -3  -6   -4.10   36.20
  -3  -3   6   -3.80   34.00
   3  -3  -6  -25.10   29.50
   3   3  -6  -17.10   45.40
  -3   3   6   13.00   35.80
  -2  -3   6   92.89   36.70
   2  -3  -6   21.00   35.20
   2  -3  -6   52.89   33.20
  -2   3   6   -2.00   33.90
   2   3  -6   -7.10   42.50
   1  -3  -6  -23.10   30.70
   1  -3  -6   29.70   35.70
  -1  -3   6    4.70   33.40
   1   3  -6   -0.20   35.40
  -1   3   6  -43.60   33.00
   0  -3   6   13.60   34.30
   0  -3  -6   37.90   31.90
   0  -3  -6   50.99   37.90
   0   3   6   16.00   37.90
  -1  -3  -6   26.30   36.50
  -1  -3  -6   21.30   32.00
   1  -3   6  -27.70   32.90
   1   3   6    7.90   41.90
   2  -3   6   23.80   35.00
  -2  -3  -6   35.20   39.40
  -2  -3  -6   14.70   31.00
   2   3   6   14.20   40.30
  -3  -3  -6   57.59   31.40
  -3  -3  -6   55.49   39.10
   3  -3   6   28.00   36.50
   3   3   6   10.10   44.40
   4  -3   6  -19.60   34.20
   4  -3   6  -25.60   28.20
  -4  -3  -6    1.90   32.70
  -4  -3  -6   -1.50   36.10
   4   3   6   -4.90   43.20
   5  -3   6   25.30   30.20
   5  -3   6  -14.30   35.70
  -5  -3  -6   13.10   30.80
  -5  -3  -6    6.50   37.20
   5   3   6   60.19   45.40
  -6  -3  -6  -22.50   26.60
  -6  -3  -6   35.40   36.30
   6  -3   6   14.50   29.70
   6   3   6   -6.40   41.00
  -7  -3  -6   -0.90   34.50
  -7  -3  -6   19.10   29.60
   7   3   6   13.70   47.20
  -8  -3  -6   26.30   35.30
   8   3   6  -83.59   44.70
  -9  -3  -6  -16.30   34.00
   9   3   6  -34.00   49.90
   8  -4  -6   84.89   50.29
  -8  -4   6   20.20   45.10
   8  -4  -6  -19.40   38.40
   8   4  -6   12.90   55.19
   7  -4  -6   16.90   45.40
   7  -4  -6   45.60   41.20
  -7  -4   6   15.10   41.90
   7   4  -6    6.30   55.69
  -6  -4   6  -34.20   40.30
   6  -4  -6   91.19   41.90
   6  -4  -6   59.59   46.40
   6   4  -6   18.50   57.59
   5  -4  -6  -14.30   39.40
  -5  -4   6  -49.50   41.00
  -5  -4   6   30.60   41.10
   5  -4  -6   63.29   44.20
   5   4  -6  -24.70   57.79
   4  -4  -6  -32.60   36.10
  -4  -4   6    7.50   39.50
   4  -4  -6  -38.60   39.80
  -4  -4   6  -19.80   40.90
   4   4  -6  -22.30   55.59
  -3  -4   6  179.78   50.09
  -3  -4   6  239.18   51.89
   3  -4  -6  204.98   47.20
   3  -4  -6  324.97   57.89
   3   4  -6  105.19   66.49
   2  -4  -6   34.80   41.40
  -2  -4   6   58.49   42.00
  -2  -4   6   18.60   43.60
   2  -4  -6  106.29   41.80
  -2   4   6    6.10   45.50
   2   4  -6  -18.80   49.70
  -1  -4   6  115.19   45.40
  -1  -4   6  109.89   47.10
   1  -4  -6   53.09   43.10
   1  -4  -6  136.99   50.19
   1   4  -6   15.00   55.09
  -1   4   6  102.59   48.10
   0  -4   6    8.40   42.80
   0  -4  -6   97.69   46.70
   0  -4   6   28.40   40.20
   0  -4  -6   33.60   45.80
   0   4   6   52.49   47.20
  -1  -4  -6  -48.20   43.40
  -1  -4  -6  -14.20   43.10
   1  -4   6   65.09   40.50
   1  -4   6   13.40   38.40
   1   4   6  -44.10   45.90
   2  -4   6   97.19   43.30
  -2  -4  -6  195.18   52.99
  -2  -4  -6  189.88   48.00
   2   4   6  108.39   55.19
  -3  -4  -6  -18.40   39.50
   3  -4   6   -2.30   38.90
  -3  -4  -6   41.40   47.40
   3   4   6    2.20   52.49
  -4  -4  -6  -16.60   42.10
  -4  -4  -6   51.79   40.10
   4  -4   6    8.50   39.30
   4   4   6  -61.59   50.79
  -5  -4  -6   47.10   47.60
  -5  -4  -6   32.70   45.50
   5  -4   6   52.69   46.30
   5   4   6    0.40   52.69
  16   0  -7  -49.50   45.50
  16   0  -7   24.10   38.10
 -16   0   7    2.20   35.10
  15   0  -7   43.00   37.40
  15   0  -7   81.49   49.80
 -15   0   7    4.20   36.60
 -14   0   7    2.80   35.60
  14   0  -7    8.90   42.50
  14   0  -7  -50.49   33.00
  13   0  -7   21.70   42.30
  13   0  -7  -53.69   31.40
 -13   0   7  -54.29   34.40
  12   0  -7   24.90   42.70
  12   0  -7  -24.10   31.10
 -12   0   7   10.00   33.40
 -11   0   7  -10.00   30.60
  11   0  -7   29.00   36.60
  11   0  -7   39.80   31.40
 -10   0   7   11.00   28.50
  10   0  -7  -14.30   27.40
 -10   0   7    9.60   28.10
  10   0  -7   51.79   36.40
   9   0  -7   28.40   28.20
  -9   0   7   -2.90   25.80
  -9   0   7  -31.00   25.00
  -8   0   7  -29.40   23.90
  -8   0   7  -11.60   24.50
   8   0  -7    6.10   25.80
  -8   0   7    1.00   13.60
  -7   0   7  -17.70   22.60
   7   0  -7   -3.50   24.40
  -7   0   7    2.70   14.10
  -7   0   7    8.80   24.70
   7   0  -7    9.70   25.50
   6   0  -7  -16.90   20.40
   6   0  -7    7.10   23.90
  -6   0   7  -25.10   22.40
  -6   0   7  -23.20   22.50
  -6   0   7   -3.00   14.50
   6   0  -7    9.80   22.70
  -5   0   7    2.60   16.30
   5   0  -7    1.70   22.50
  -5   0   7  -34.00   22.70
  -5   0   7    6.00   24.00
   5   0  -7   12.00   23.40
   5   0  -7  -13.00   23.00
   4   0  -7    8.70   21.40
   4   0  -7   10.50   23.40
  -4   0   7   85.79   25.70
   4   0  -7   32.00   21.90
  -4   0   7  -19.10   15.90
  -4   0   7   54.39   24.00
   3   0  -7   63.79   25.80
  -3   0   7   -5.60   23.00
   3   0  -7  104.39   23.30
  -3   0   7    9.00   18.60
   3   0  -7   14.70   23.70
  -3   0   7  -12.40   17.10
  -2   0   7  -19.20   20.80
   2   0  -7   13.40   20.50
  -2   0   7  -28.40   17.20
   2   0  -7  -32.20   18.30
   2   0  -7   -2.80   13.30
   2   0  -7   48.80   25.00
  -1   0   7  -14.30   16.70
   1   0  -7   54.89   25.30
   1   0  -7   51.69   17.70
   1   0  -7   28.40   23.90
   1   0  -7  -12.90   12.40
  -1   0   7  -11.50   26.50
   0   0  -7   -4.10   12.00
   0   0   7   18.30   24.80
   0   0   7    6.20   20.90
   0   0  -7   24.50   15.10
   0   0   7   33.30   16.50
   0   0   7   19.80   11.30
   0   0  -7    3.90   22.60
   1   0   7    0.90   25.70
  -1   0  -7   -8.90   22.00
   1   0   7  -28.40   14.20
   1   0   7  -28.80   20.00
   1   0   7    2.60   15.00
   2   0   7   19.30   27.20
   2   0   7  -11.50   15.90
   2   0   7   16.70   20.00
  -2   0  -7   -2.70   21.30
   2   0   7   -7.50   13.40
   3   0   7   19.50   19.00
   3   0   7  -18.00   17.50
   3   0   7   -1.70   30.90
  -3   0  -7  -18.60   20.30
   4   0   7  -13.40   20.10
  -4   0  -7  -16.30   19.00
   4   0   7   -1.50   17.70
   4   0   7   -0.30   33.60
  -5   0  -7   23.90   21.60
   5   0   7   64.79   39.10
   5   0   7   22.50   19.20
   5   0   7   11.10   22.20
   6   0   7    1.90   23.70
  -6   0  -7    1.40   20.00
  -7   0  -7   -3.60   20.20
   7   0   7   18.20   28.20
   8   0   7  -25.70   28.40
  -8   0  -7   10.60   20.40
   9   0   7  -18.20   30.00
  -9   0  -7   28.50   20.60
  10   0   7  -26.80   31.50
  11   0   7   64.49   40.90
  12   0   7   -4.70   39.90
  15  -1  -7   15.50   36.80
 -15  -1   7   49.90   38.40
  15   1  -7   29.00   47.70
 -15   1   7   57.49   41.40
  15   1  -7   26.00   37.30
  14  -1  -7  -27.30   31.30
 -14  -1   7   14.30   34.50
 -14   1   7  -14.70   39.20
  14   1  -7   11.30   43.40
  14   1  -7   13.70   33.50
 -13  -1   7  335.27   61.39
  13  -1  -7  272.37   49.30
 -13   1   7  356.66   60.49
  13   1  -7  343.67   50.59
  13   1  -7  316.87   59.49
 -12  -1   7   77.99   37.80
  12  -1  -7   41.30   33.00
 -12   1   7  -22.90   32.30
  12   1  -7   69.69   40.40
  12   1  -7   47.70   32.40
 -11  -1   7   27.30   32.50
  11  -1  -7  -29.40   27.80
 -11  -1   7   -8.10   33.50
 -11   1   7   27.30   34.50
  11   1  -7  -10.70   34.10
  11   1  -7  -20.10   26.90
  10  -1  -7  122.39   33.70
  10  -1  -7   16.80   26.50
 -10  -1   7  155.28   38.20
 -10  -1   7  132.29   36.40
  10  -1  -7  114.29   23.60
  10   1  -7  172.88   33.60
 -10   1   7   77.99   33.60
  10   1  -7  131.59   37.80
   9  -1  -7  391.16   45.40
  -9  -1   7  375.86   52.99
  -9  -1   7  386.36   57.79
   9  -1  -7  385.16   44.80
   9  -1  -7  406.96   54.79
   9   1  -7  367.36   52.39
   9   1  -7  367.66   53.39
  -9   1   7  389.16   56.79
  -9   1   7  428.96   43.40
  -8  -1   7  209.48   37.40
   8  -1  -7  196.48   35.50
   8  -1  -7  231.98   36.80
   8  -1  -7  130.29   28.20
  -8  -1   7  194.98   36.90
   8   1  -7  135.39   33.90
  -8   1   7  206.88   31.50
  -8   1   7  194.08   38.20
  -8   1   7  187.88   30.20
   8   1  -7  201.38   33.60
   7  -1  -7   68.79   22.10
  -7  -1   7   90.79   29.60
   7  -1  -7   62.39   28.90
  -7  -1   7   57.39   27.80
   7  -1  -7   73.99   21.90
  -7   1   7   81.89   29.30
  -7   1   7   37.40   22.50
   7   1  -7   48.10   25.50
   7   1  -7   83.39   27.10
  -7   1   7   80.89   21.30
  -6  -1   7 2943.21  229.48
  -6  -1   7 2802.22  228.98
   6  -1  -7 2826.12  225.88
   6  -1  -7 2546.95  228.08
   6  -1  -7 3047.40  229.68
  -6   1   7 2809.92  225.48
  -6   1   7 2485.15  227.18
  -6   1   7 2877.01  230.28
   6   1  -7 2837.62  228.28
   6   1  -7 2664.53  227.58
   5  -1  -7  139.29   30.10
   5  -1  -7  199.88   32.20
  -5  -1   7  211.88   32.50
  -5  -1   7  213.08   35.10
   5  -1  -7  202.98   29.30
   5  -1  -7  167.78   32.50
   5   1  -7  195.48   30.40
   5   1  -7  185.88   33.60
  -5   1   7  202.38   35.80
  -5   1   7  167.98   29.00
  -5   1   7  184.88   31.10
   4  -1  -7  -10.50   24.00
   4  -1  -7   31.90   20.80
  -4  -1   7   33.30   19.40
  -4  -1   7   32.30   21.80
   4  -1  -7   27.30   23.70
  -4  -1   7   41.70   27.30
   4   1  -7   23.30   21.60
  -4   1   7   42.10   20.30
   4   1  -7   73.49   24.90
  -4   1   7   30.90   27.10
  -4   1   7   30.00   22.60
   4   1  -7   29.10   20.30
   3  -1  -7  841.72   84.19
   3  -1  -7 1066.49   84.79
  -3  -1   7  864.21   77.59
  -3  -1   7  929.11   81.59
  -3  -1   7  921.21   84.69
  -3   1   7  742.93   87.29
   3   1  -7  914.01   79.09
   3   1  -7  965.60   81.89
  -3   1   7  978.60   81.09
  -2  -1   7   34.40   22.30
  -2  -1   7   46.30   20.90
  -2  -1   7   26.10   28.90
   2  -1  -7   -2.00   24.50
   2  -1  -7   44.60   24.10
  -2  -1   7   49.70   14.20
   2  -1  -7   15.70   15.40
   2   1  -7   70.79   21.10
  -2   1   7   72.09   23.40
   2   1  -7   41.20   17.20
  -2   1   7   54.29   24.50
  -1  -1   7   12.00   11.40
   1  -1  -7   47.80   25.90
   1  -1  -7   44.50   16.70
  -1  -1   7    2.60   18.20
   1  -1  -7    1.10   21.80
  -1  -1   7    4.50   26.50
  -1   1   7   33.70   27.60
  -1   1   7   28.10   23.30
   1   1  -7   19.50   18.10
   0  -1   7 2195.78  179.08
   0  -1  -7 1986.70  183.38
   0  -1  -7 2262.97  180.28
   0  -1   7 2287.67  176.58
   0  -1   7 2340.57  182.68
   0   1  -7 2021.90  177.58
   0   1   7 2280.97  185.88
  -1  -1  -7   67.99   24.70
   1  -1   7   47.00   14.10
  -1  -1  -7   27.90   19.00
   1  -1   7   27.70   16.50
   1  -1   7   66.09   26.60
  -1  -1  -7   34.90   25.10
   1   1   7   14.50   23.80
   1   1   7   54.29   22.80
   2  -1   7   31.80   19.90
  -2  -1  -7   20.40   15.30
   2  -1   7   29.50   25.00
  -2  -1  -7   36.60   17.30
  -2  -1  -7   29.30   25.10
  -2  -1  -7   13.50   24.30
   2  -1   7   38.20   16.30
   2   1   7   19.50   24.50
   2   1   7   40.00   23.40
   3  -1   7  632.64   61.69
  -3  -1  -7  790.62   67.59
   3  -1   7  667.53   67.49
   3   1   7  606.64   64.79
   3   1   7  530.35   67.79
   4  -1   7  188.68   34.60
  -4  -1  -7  165.38   32.80
   4   1   7  175.38   34.70
   5  -1   7  381.96   55.39
  -5  -1  -7  562.64   55.19
   5   1   7  475.25   56.79
   6  -1   7  740.53   78.39
  -6  -1  -7  790.32   74.59
   6  -1   7  729.83   75.79
   6   1   7  722.03   76.99
  -7  -1  -7  698.23   67.19
   7  -1   7  606.64   70.49
   7  -1   7  632.74   71.79
   7   1   7  616.54   72.99
   8  -1   7  107.29   37.20
  -8  -1  -7   69.59   30.00
   8  -1   7   52.49   35.10
   8   1   7   78.89   38.10
  -9  -1  -7  190.18   37.00
   9  -1   7  247.88   46.10
   9  -1   7  192.28   43.40
   9   1   7  215.58   47.80
 -10  -1  -7  449.16   61.39
  10  -1   7  381.56   63.69
  10  -1   7  409.96   60.49
  10   1   7  440.36   68.99
  11  -1   7  114.39   41.20
  11  -1   7   85.89   38.70
  11   1   7   10.70   42.10
  12  -1   7   45.80   37.70
  12  -1   7   25.70   39.80
  12   1   7   28.70   45.40
  14  -2  -7   40.60   37.90
 -14  -2   7   73.99   35.10
 -14  -2   7   37.50   39.30
  14   2  -7    4.20   46.40
 -14   2   7   10.20   44.20
  14   2  -7    0.00   37.60
 -13  -2   7   55.79   41.00
  13  -2  -7    9.90   35.70
  13   2  -7   34.20   36.50
  13   2  -7   54.79   45.50
 -13   2   7   62.89   42.10
 -12  -2   7  335.67   60.49
  12  -2  -7  296.07   49.10
  12   2  -7  361.36   65.09
  12   2  -7  306.47   49.90
 -12   2   7  215.38   50.99
  11  -2  -7  366.56   57.79
 -11  -2   7  351.46   57.69
  11   2  -7  332.07   63.69
  11   2  -7  385.86   58.99
 -11   2   7  396.56   62.79
  10  -2  -7  530.55   54.89
  10  -2  -7  518.25   62.49
 -10  -2   7  451.35   64.89
 -10  -2   7  464.25   61.39
 -10   2   7  424.26   63.89
  10   2  -7  479.15   62.49
  10   2  -7  471.05   67.69
   9  -2  -7   56.79   28.00
   9  -2  -7   67.89   32.80
  -9  -2   7  111.09   36.50
  -9  -2   7   76.89   37.40
  -9   2   7   64.19   36.70
   9   2  -7   86.39   32.70
   9   2  -7   65.59   37.20
   8  -2  -7 1006.90   95.39
  -8  -2   7  923.51   95.59
   8  -2  -7 1012.60   92.59
  -8  -2   7  900.71   96.59
   8   2  -7  962.60   96.89
   8   2  -7 1075.09   95.29
  -8   2   7 1108.99   98.49
  -7  -2   7  342.97   50.99
  -7  -2   7  274.57   48.70
   7  -2  -7  274.77   43.50
   7  -2  -7  355.46   51.29
  -7   2   7  276.97   47.40
   7   2  -7  269.37   46.60
   7   2  -7  295.47   54.39
  -6  -2   7   -1.90   27.60
  -6  -2   7   -8.70   28.50
   6  -2  -7   63.69   28.40
   6  -2  -7    4.00   24.00
  -6   2   7   35.10   32.40
   6   2  -7    4.60   31.10
  -6   2   7  -15.30   15.60
   6   2  -7    1.80   25.60
  -5  -2   7  288.17   48.70
   5  -2  -7  230.98   41.00
  -5  -2   7  290.27   42.70
   5  -2  -7  288.87   47.40
  -5   2   7  299.77   51.99
  -5   2   7  181.58   31.00
   5   2  -7  346.77   42.80
   5   2  -7  191.68   42.00
   4  -2  -7  148.79   32.20
  -4  -2   7  113.39   34.40
  -4  -2   7  139.09   27.70
   4  -2  -7   71.09   27.60
  -4  -2   7  132.09   27.70
  -4   2   7  132.59   34.50
   4   2  -7  116.19   28.50
  -4   2   7  192.18   32.00
   4   2  -7  131.89   34.10
   4   2  -7  106.59   25.50
   3  -2  -7  235.98   39.40
  -3  -2   7  129.39   26.20
  -3  -2   7  126.59   35.60
  -3  -2   7  117.29   26.00
   3  -2  -7  327.87   44.80
   3   2  -7  126.39   29.30
   3   2  -7  129.29   34.80
  -3   2   7  237.18   37.50
  -3   2   7  103.89   33.60
   2  -2  -7  634.94   62.99
  -2  -2   7  551.64   52.19
  -2  -2   7  690.03   64.39
  -2  -2   7  481.15   52.19
   2  -2  -7  544.25   61.19
   2   2  -7  429.86   59.39
  -2   2   7  417.76   60.09
   2   2  -7  615.74   55.99
   1  -2  -7   27.60   26.50
  -1  -2   7   21.30   16.60
  -1  -2   7  -12.00   29.50
   1  -2  -7   66.89   29.60
  -1  -2   7   35.20   21.00
  -1   2   7   37.70   30.10
   1   2  -7   70.99   26.50
   0  -2  -7  153.98   38.30
   0  -2   7  197.58   38.30
   0  -2  -7  256.77   36.30
   0  -2   7  231.98   33.60
   0  -2   7  269.07   29.50
   0   2   7  181.28   40.20
   1  -2   7  440.86   46.00
   1  -2   7  476.05   46.70
  -1  -2  -7  567.14   61.09
   1  -2   7  499.25   62.49
   1  -2   7  529.55   50.99
  -1  -2  -7  588.54   57.89
   1   2   7  604.24   62.39
   2  -2   7   68.39   33.40
  -2  -2  -7  112.79   35.30
  -2  -2  -7  149.69   28.20
   2  -2   7   93.99   25.20
   2  -2   7   96.89   18.50
   2   2   7  131.29   36.00
   3  -2   7  416.36   45.40
  -3  -2  -7  516.15   59.49
  -3  -2  -7  516.05   52.79
   3  -2   7  510.65   59.49
   3   2   7  501.85   59.59
  -4  -2  -7   30.40   20.90
  -4  -2  -7   29.70   19.70
  -4  -2  -7   40.90   32.70
   4  -2   7   11.20   29.60
   4  -2   7   57.19   20.00
   4   2   7    4.40   37.40
  -5  -2  -7  406.26   49.80
   5  -2   7  373.06   52.19
  -5  -2  -7  330.27   40.70
   5   2   7  248.68   52.39
   6  -2   7  764.72   87.59
  -6  -2  -7  954.10   87.99
   6   2   7  925.01   94.49
   7  -2   7   -7.90   31.40
  -7  -2  -7   35.20   29.60
   7   2   7  -24.90   39.60
  -8  -2  -7    6.90   29.30
   8  -2   7   -3.80   32.80
   8   2   7  -59.29   41.80
   9  -2   7  702.63   76.09
  -9  -2  -7  646.74   76.79
   9   2   7  661.03   88.59
 -10  -2  -7  264.67   47.70
  10   2   7  262.97   61.99
  12  -3  -7   60.49   41.00
 -12  -3   7   79.99   40.90
 -12  -3   7   68.99   44.10
  12   3  -7   64.39   40.80
 -12   3   7  -20.60   40.60
  12   3  -7   33.80   49.50
 -11  -3   7  201.98   48.40
 -11  -3   7  149.59   44.50
  11  -3  -7  132.49   43.90
  11   3  -7   85.99   47.60
  11   3  -7  167.48   42.80
 -11   3   7  155.98   46.60
 -10  -3   7   83.29   40.60
  10  -3  -7   87.89   50.89
  10  -3  -7   43.80   36.00
 -10   3   7    6.80   38.40
  10   3  -7   81.79   36.90
  10   3  -7   23.40   45.30
  -9  -3   7   -5.30   33.80
   9  -3  -7   24.20   30.30
  -9  -3   7   20.70   40.00
   9  -3  -7    7.20   35.10
  -9   3   7   54.59   40.30
   9   3  -7    6.80   43.50
   9   3  -7   67.89   36.30
   8  -3  -7  115.39   32.20
   8  -3  -7  195.48   41.40
  -8  -3   7   96.29   41.90
  -8  -3   7  137.19   37.90
   8   3  -7   52.09   35.00
   8   3  -7   72.69   49.80
  -8   3   7  137.19   43.70
   7  -3  -7  -70.29   32.00
   7  -3  -7   21.30   32.30
  -7  -3   7   10.00   29.10
  -7  -3   7   51.39   39.10
   7   3  -7  -36.70   45.40
  -7   3   7  -20.40   37.30
   7   3  -7   36.30   35.10
  -6  -3   7 1236.28  102.59
   6  -3  -7 1082.29  105.69
   6  -3  -7 1076.29  107.59
  -6  -3   7 1096.99  107.79
   6   3  -7  969.00  103.99
   6   3  -7 1164.28  114.09
  -6   3   7 1033.30  108.29
   5  -3  -7  126.89   39.40
  -5  -3   7  156.18   43.00
  -5  -3   7  144.59   29.90
   5  -3  -7   92.89   37.70
  -5   3   7  196.68   45.80
   5   3  -7   66.09   50.69
  -5   3   7  163.38   27.30
   5   3  -7  167.98   38.60
  -4  -3   7  108.09   40.30
   4  -3  -7   73.09   35.70
   4  -3  -7  136.79   37.70
  -4  -3   7  121.69   25.10
  -4   3   7   89.29   30.80
   4   3  -7   77.09   49.30
  -4   3   7   67.79   40.40
   4   3  -7   87.89   37.20
  -3  -3   7 1140.99   97.99
  -3  -3   7 1117.49  109.49
   3  -3  -7 1228.98  111.69
   3  -3  -7 1499.95  116.69
   3   3  -7 1084.19  117.29
  -3   3   7  968.10  111.39
  -2  -3   7  134.99   40.70
   2  -3  -7   30.50   35.50
   2  -3  -7  111.99   37.30
  -2   3   7   62.79   37.90
   2   3  -7   -3.70   38.50
   1  -3  -7   56.79   35.50
   1  -3  -7  131.79   39.70
  -1  -3   7   51.49   39.30
  -1   3   7   51.09   38.20
   1   3  -7  109.19   42.90
   0  -3   7   19.00   36.30
   0  -3  -7   58.89   34.50
   0  -3  -7  -20.00   35.20
   0   3   7   18.60   40.40
   1  -3   7    6.90   35.90
  -1  -3  -7   49.50   34.70
  -1  -3  -7   17.00   35.70
   1   3   7   -7.20   42.90
  -2  -3  -7   87.99   40.40
  -2  -3  -7   83.29   35.70
   2  -3   7  115.09   41.50
   2   3   7   43.60   46.10
   3  -3   7  106.89   39.60
  -3  -3  -7  140.79   43.40
  -3  -3  -7  111.09   35.70
   3   3   7   76.09   48.10
  -4  -3  -7   62.69   33.80
   4  -3   7   84.19   39.70
  -4  -3  -7  124.99   42.30
   4   3   7   57.69   48.40
   5  -3   7   73.19   32.80
  -5  -3  -7   83.39   34.40
  -5  -3  -7  128.89   44.40
   5  -3   7   31.60   38.60
   5   3   7   80.89   46.50
  -6  -3  -7    0.20   34.90
  -6  -3  -7   30.10   30.10
   6   3   7   56.49   42.70
  -7  -3  -7   15.70   36.50
   7   3   7   93.69   51.59
  -8  -3  -7  108.89   42.70
   8   3   7  147.19   56.09
   8  -4  -7   23.30   42.40
  -8  -4   7   46.00   46.30
   8  -4  -7    9.90   39.70
   8   4  -7    3.40   57.19
   7  -4  -7   53.19   46.40
  -7  -4   7   18.70   44.80
   7  -4  -7   71.79   42.10
   7   4  -7   68.79   58.19
   6  -4  -7   19.70   40.60
  -6  -4   7    5.30   41.20
   6  -4  -7  -26.10   40.10
  -6  -4   7   57.79   48.20
   6   4  -7   25.40   60.69
  -5  -4   7   48.90   44.70
  -5  -4   7   64.69   46.60
   5  -4  -7  -35.50   42.20
   5  -4  -7    4.20   37.10
   5   4  -7   15.80   54.69
  -4  -4   7   39.40   45.20
  -4  -4   7   85.79   45.60
   4  -4  -7   64.39   42.50
   4  -4  -7   52.29   41.20
   4   4  -7   94.29   59.99
   3  -4  -7    2.70   46.80
  -3  -4   7   -1.50   39.90
   3  -4  -7   42.50   40.60
  -3  -4   7  -50.99   40.90
   3   4  -7    9.90   52.49
  -2  -4   7   37.60   44.90
   2  -4  -7   28.90   44.60
  -2  -4   7   48.00   42.70
   2  -4  -7   53.09   46.20
  -2   4   7  -29.50   44.40
   2   4  -7   60.99   55.49
  -1  -4   7   49.30   43.70
   1  -4  -7   73.89   50.39
  -1  -4   7   59.09   43.30
   1  -4  -7   35.60   45.70
  -1   4   7   35.60   44.20
   0  -4   7  -54.49   38.10
   0  -4   7  -56.09   38.50
   0  -4  -7   27.40   44.20
   0  -4  -7  -18.40   43.70
   0   4   7   18.90   46.10
  -1  -4  -7   39.50   44.60
   1  -4   7    0.60   40.10
   1  -4   7  -42.80   40.70
  -1  -4  -7   35.40   48.90
   1   4   7   81.89   52.59
  -2  -4  -7  -14.90   43.50
   2  -4   7  -15.30   40.30
  -2  -4  -7   18.50   40.10
   2   4   7  -35.20   50.09
  -3  -4  -7   74.39   46.40
   3  -4   7   60.99   42.60
  -3  -4  -7   89.09   45.40
   3   4   7   76.19   57.19
  -4  -4  -7   18.50   45.10
   4  -4   7    1.60   40.20
  -4  -4  -7   85.89   48.10
   4   4   7   20.80   57.09
  16   0  -8  271.07   65.29
 -15   0   8  279.27   54.99
  15   0  -8  315.57   53.99
  15   0  -8  288.57   64.89
  14   0  -8 1281.77  117.09
  14   0  -8  927.71  103.39
 -14   0   8  932.41  107.79
  13   0  -8  -23.70   42.30
 -13   0   8   53.99   37.60
  13   0  -8   22.00   36.40
  12   0  -8 1432.66  133.39
 -12   0   8 1290.97  128.19
  12   0  -8 1332.17  123.79
  11   0  -8  862.81   83.99
 -11   0   8  745.43   85.69
  11   0  -8  775.42   90.59
 -11   0   8  816.32   79.59
  10   0  -8  -15.30   29.80
 -10   0   8  -25.10   27.70
 -10   0   8   36.50   29.90
 -10   0   8   25.10   19.30
  10   0  -8  -12.00   34.80
   9   0  -8  192.68   37.00
  -9   0   8  189.78   38.00
  -9   0   8  190.48   32.40
  -9   0   8  194.68   34.70
  -8   0   8  757.62   76.59
  -8   0   8  847.42   74.59
  -8   0   8  631.94   68.49
   8   0  -8  903.61   77.49
   7   0  -8  386.46   45.50
  -7   0   8  394.66   48.60
  -7   0   8  322.07   39.90
   7   0  -8  386.96   49.50
  -7   0   8  379.26   48.90
  -6   0   8   42.20   19.80
   6   0  -8  106.09   26.90
  -6   0   8  105.99   27.90
  -6   0   8   78.99   27.80
   6   0  -8   86.49   27.30
  -5   0   8  298.87   45.30
   5   0  -8  330.47   44.60
  -5   0   8  406.96   49.30
   5   0  -8  395.36   47.10
  -5   0   8  471.35   48.70
   5   0  -8  297.17   45.90
  -4   0   8   87.59   27.20
   4   0  -8    8.70   23.70
   4   0  -8   65.39   27.40
   4   0  -8   41.00   23.50
  -4   0   8   23.30   26.50
  -4   0   8   27.90   22.70
  -3   0   8 1793.82  138.09
   3   0  -8 1435.16  131.39
   3   0  -8 1588.44  137.29
  -3   0   8 1669.03  136.09
   3   0  -8 1741.03  135.59
   3   0  -8 1565.44  138.59
   2   0  -8   20.50   25.40
   2   0  -8   11.00   25.80
  -2   0   8   41.20   19.50
   2   0  -8   50.39   20.50
  -2   0   8   46.80   24.30
  -1   0   8  441.26   50.69
  -1   0   8  404.86   44.50
   1   0  -8  414.06   51.19
   1   0  -8  433.16   43.90
   0   0  -8  237.38   30.00
   0   0  -8  172.58   23.90
   0   0   8  235.48   35.40
   0   0  -8  194.38   34.30
   0   0   8  239.98   31.50
   1   0   8  267.17   43.90
  -1   0  -8  190.18   34.10
   1   0   8  210.28   30.70
   1   0   8  248.28   28.60
   2   0   8   53.09   18.10
   2   0   8   37.50   30.00
  -2   0  -8   63.89   26.20
   2   0   8   45.90   16.30
  -3   0  -8  715.03   69.29
   3   0   8  707.03   73.99
   3   0   8  721.43   65.09
   4   0   8   80.89   38.20
   4   0   8   21.10   21.30
  -4   0  -8   47.90   24.20
   5   0   8 3179.18  261.77
   5   0   8 3074.89  266.77
  -5   0  -8 3301.17  262.27
   6   0   8 1598.04  139.79
  -6   0  -8 1664.13  137.99
   6   0   8 1566.14  145.49
   7   0   8 1457.05  129.39
   7   0   8 1526.75  138.19
  -7   0  -8 1415.06  125.29
   8   0   8 2203.08  182.28
  -8   0  -8 1965.50  175.78
   8   0   8 2188.08  187.08
   9   0   8  292.27   50.89
   9   0   8  329.07   61.79
  -9   0  -8  209.78   35.10
  10   0   8  306.07   56.79
  10   0   8  313.97   63.59
  11   0   8  103.69   42.50
  11   0   8  147.39   55.59
  15  -1  -8   17.10   37.90
 -15  -1   8   91.09   42.10
  15   1  -8  126.09   53.09
  15   1  -8   67.89   39.00
 -15   1   8  -28.30   37.30
  14  -1  -8   53.69   36.80
 -14  -1   8   43.80   39.30
 -14   1   8  -10.20   39.40
  14   1  -8   52.99   45.20
  14   1  -8   76.59   37.80
 -13  -1   8  -34.10   35.00
  13  -1  -8   -7.30   34.10
  13   1  -8  -33.10   30.50
 -13   1   8  -41.90   37.90
  13   1  -8   23.20   38.90
  12  -1  -8  362.16   56.69
 -12  -1   8  329.67   57.59
 -12  -1   8  344.47   54.59
  12   1  -8  329.87   54.89
 -12   1   8  230.98   51.39
  12   1  -8  351.46   61.59
  11  -1  -8   89.19   33.30
 -11  -1   8   30.00   33.60
 -11  -1   8   86.39   36.40
  11  -1  -8   24.40   22.20
 -11   1   8   22.70   33.70
  11   1  -8   45.60   36.40
  11   1  -8   71.69   32.50
 -10  -1   8  717.93   82.39
  10  -1  -8  877.11   82.39
  10  -1  -8  800.02   76.29
 -10  -1   8  768.42   85.39
  10   1  -8  773.42   80.99
 -10   1   8  762.02   72.89
  10   1  -8  741.13   83.29
 -10   1   8  771.72   83.89
 -10   1   8  911.81   74.59
   9  -1  -8  339.07   50.69
   9  -1  -8  284.17   41.20
  -9  -1   8  287.47   49.99
   9  -1  -8  268.57   43.30
  -9  -1   8  314.87   51.19
  -9   1   8  243.58   45.50
  -9   1   8  279.67   39.10
   9   1  -8  309.87   49.30
  -9   1   8  321.47   40.40
   9   1  -8  290.97   47.20
   8  -1  -8   -9.90   28.00
  -8  -1   8    4.30   29.30
   8  -1  -8   -8.50   22.70
   8  -1  -8   30.10   22.70
  -8  -1   8   32.30   27.40
   8   1  -8   22.00   26.10
  -8   1   8   14.90   29.60
  -8   1   8   12.60   22.10
   8   1  -8    6.70   25.40
  -7  -1   8 1091.59  100.59
   7  -1  -8 1094.39  100.69
   7  -1  -8 1044.60   94.89
   7  -1  -8 1179.58   98.79
  -7  -1   8 1148.29  101.09
  -7   1   8 1159.18   95.29
   7   1  -8  968.60   97.19
   7   1  -8 1155.48   99.39
  -7   1   8 1024.20  102.59
   6  -1  -8  156.88   29.60
  -6  -1   8  239.98   38.90
  -6  -1   8  115.89   31.90
   6  -1  -8  101.29   26.30
   6  -1  -8   91.29   30.50
   6   1  -8  147.29   28.20
  -6   1   8  130.49   34.40
   6   1  -8   83.69   28.00
  -6   1   8  165.48   28.30
   5  -1  -8  765.82   79.09
  -5  -1   8  953.30   81.29
   5  -1  -8  775.92   80.49
   5  -1  -8  764.22   80.89
   5  -1  -8 1080.99   83.59
  -5  -1   8  883.21   83.19
   5   1  -8  908.81   77.19
  -5   1   8  881.71   84.59
  -5   1   8  838.22   77.09
   5   1  -8  903.01   80.29
  -4  -1   8  340.37   43.40
  -4  -1   8  292.57   46.10
   4  -1  -8  311.57   46.10
   4  -1  -8  240.18   41.00
   4  -1  -8  310.27   44.60
  -4   1   8  452.25   50.09
   4   1  -8  370.86   41.90
   4   1  -8  322.57   38.10
  -4   1   8  306.87   39.20
   3  -1  -8   70.69   25.70
   3  -1  -8  111.19   29.70
  -3  -1   8   77.39   29.40
   3  -1  -8  164.78   27.90
  -3  -1   8   28.00   24.30
   3   1  -8   64.49   23.30
  -3   1   8   62.09   25.70
   3   1  -8  136.59   22.20
  -2  -1   8  804.72   84.09
   2  -1  -8  969.60   82.79
  -2  -1   8  991.10   82.29
   2  -1  -8  809.62   84.79
  -2   1   8  879.31   83.69
  -2   1   8  930.01   80.99
   2   1  -8  893.71   80.19
   1  -1  -8  977.80   80.39
  -1  -1   8  900.41   81.79
   1  -1  -8  808.02   84.29
  -1  -1   8  665.03   82.39
  -1   1   8  852.11   82.99
  -1   1   8  972.30   79.99
   1   1  -8  933.21   77.29
   0  -1   8   20.20   27.50
   0  -1   8   13.40   17.80
   0  -1  -8    3.50   25.60
   0  -1  -8   -0.20   20.70
   0  -1  -8  -24.70   19.20
   0   1   8   -5.20   22.80
   0   1  -8  -11.90   15.10
   0   1   8   11.10   31.00
   1  -1   8 1163.08  101.19
   1  -1   8 1164.48   93.39
  -1  -1  -8 1182.88  102.99
  -1  -1  -8 1010.60   99.49
  -1  -1  -8 1159.28   96.59
   1  -1   8 1108.29   95.89
  -2  -1  -8   -9.50   24.00
   2  -1   8  -14.00   25.70
  -2  -1  -8   18.40   14.90
  -2  -1  -8  -15.40   15.60
   2  -1   8   11.00   20.10
  -2  -1  -8   -1.20   25.30
   2  -1   8  -17.60   14.60
   2   1   8  -16.40   23.80
  -3  -1  -8  557.44   59.79
   3  -1   8  568.14   64.09
   3   1   8  501.45   58.29
  -4  -1  -8   94.89   30.10
   4  -1   8  108.79   27.70
   4  -1   8   94.09   33.80
   4   1   8  123.89   34.00
  -5  -1  -8   39.70   28.70
   5  -1   8   26.60   27.00
   5  -1   8   36.20   31.10
   5   1   8  -12.30   28.50
  -6  -1  -8  749.82   74.99
   6  -1   8  736.03   76.09
   6  -1   8  689.63   78.79
   6   1   8  743.43   79.29
   7  -1   8   13.50   33.80
   7  -1   8  -10.70   28.20
  -7  -1  -8   40.50   29.40
   7   1   8   -5.60   31.70
   8  -1   8  111.29   40.10
  -8  -1  -8  140.79   34.20
   8  -1   8  158.08   37.70
   8   1   8  118.59   40.70
   9  -1   8  232.88   44.60
  -9  -1  -8  183.08   36.10
   9  -1   8  250.17   47.20
   9   1   8  190.28   47.80
  10  -1   8  154.58   45.70
  10  -1   8  195.68   44.70
  10   1   8  155.48   47.70
  11  -1   8  -11.20   36.80
  11  -1   8   39.90   34.70
  11   1   8   -1.10   42.50
  14  -2  -8   28.70   38.20
 -14  -2   8  -22.80   35.80
  14   2  -8   19.60   44.90
  14   2  -8  -13.50   36.80
 -14   2   8   -7.20   43.00
 -13  -2   8  247.48   52.29
  13  -2  -8  267.77   49.40
 -13   2   8  277.17   55.99
  13   2  -8  174.28   53.99
  13   2  -8  396.46   59.39
 -12  -2   8   39.00   38.50
  12  -2  -8    9.40   34.80
 -12   2   8   -5.40   38.90
  12   2  -8   31.70   41.00
  12   2  -8  -70.29   30.50
  11  -2  -8   24.70   31.40
 -11  -2   8    3.20   36.20
  11  -2  -8  -21.60   32.00
 -11  -2   8  -52.99   33.30
  11   2  -8  -17.70   38.60
  11   2  -8   75.69   35.50
 -11   2   8  -25.30   36.40
 -10  -2   8   41.40   38.00
  10  -2  -8   73.39   27.40
  10  -2  -8   40.40   34.10
 -10  -2   8  125.79   38.40
 -10   2   8  107.79   41.80
  10   2  -8   76.19   39.40
  10   2  -8  107.49   36.30
   9  -2  -8   28.80   31.30
  -9  -2   8    1.80   35.50
   9  -2  -8    3.00   27.40
  -9  -2   8   17.90   33.30
  -9   2   8   29.10   37.10
   9   2  -8  -12.90   33.70
   9   2  -8  -21.60   29.80
   8  -2  -8   23.30   30.60
  -8  -2   8   29.40   33.30
  -8  -2   8   26.80   34.80
   8  -2  -8   23.40   29.20
   8   2  -8   13.00   29.50
   8   2  -8   25.50   35.30
  -8   2   8   38.40   37.70
   7  -2  -8  145.99   33.60
   7  -2  -8  127.39   32.40
  -7  -2   8  101.59   37.80
  -7  -2   8  107.99   34.80
  -7   2   8   85.39   36.70
   7   2  -8   65.49   37.80
  -7   2   8  155.18   24.00
   7   2  -8  129.29   32.30
  -6  -2   8  -22.00   27.20
   6  -2  -8   30.50   28.70
   6  -2  -8   15.10   25.70
  -6  -2   8  -28.10   29.70
  -6   2   8   33.80   33.80
   6   2  -8   -3.90   25.90
   6   2  -8   30.80   31.20
  -6   2   8   12.10   18.00
  -5  -2   8   15.10   24.40
  -5  -2   8  -42.00   29.10
   5  -2  -8  -10.20   26.60
   5  -2  -8   -9.50   28.50
  -5   2   8    7.40   32.00
   5   2  -8   -1.40   24.90
  -5   2   8  -20.20   21.80
   5   2  -8   -0.60   33.10
  -4  -2   8   70.09   33.00
  -4  -2   8   20.20   22.80
   4  -2  -8   48.60   27.20
   4  -2  -8   51.89   27.60
  -4  -2   8   69.59   23.70
  -4   2   8   84.29   26.60
   4   2  -8  120.69   27.30
   4   2  -8   66.19   32.40
   3  -2  -8  460.45   56.39
  -3  -2   8  518.65   61.09
   3  -2  -8  378.86   54.59
  -3  -2   8  477.45   48.90
  -3  -2   8  482.15   47.90
  -3   2   8  472.85   58.09
  -3   2   8  411.76   51.49
   3   2  -8  369.56   54.99
   3   2  -8  459.95   52.39
  -2  -2   8   38.00   20.70
  -2  -2   8   22.20   31.10
  -2  -2   8   23.20   19.40
   2  -2  -8   -0.20   26.00
   2  -2  -8   -5.80   24.50
   2   2  -8   -5.30   22.20
   2   2  -8  -42.50   23.60
  -2   2   8   -9.80   26.60
  -2   2   8  -16.20   29.80
  -1  -2   8   78.39   34.90
   1  -2  -8  112.29   31.10
   1  -2  -8  109.39   29.30
  -1  -2   8   90.79   24.80
  -1  -2   8  109.39   22.20
  -1   2   8  121.39   34.40
   0  -2   8    6.90   19.30
   0  -2   8    4.80   31.50
   0  -2   8    9.50   19.20
   0  -2  -8   15.70   25.20
   0  -2  -8   -7.70   23.80
   0   2   8   38.40   33.60
   1  -2   8    8.70   33.90
   1  -2   8   10.50   19.00
  -1  -2  -8   31.70   23.90
  -1  -2  -8   36.60   27.00
   1  -2   8   10.00   16.70
   1   2   8   16.50   29.90
   2  -2   8   47.30   35.20
  -2  -2  -8   19.00   27.70
  -2  -2  -8   42.90   24.90
   2  -2   8   10.20   17.20
   2  -2   8   19.10   21.10
   2   2   8    0.80   33.50
   3  -2   8  -21.40   17.00
  -3  -2  -8  -12.40   25.90
  -3  -2  -8   19.80   21.90
   3  -2   8   47.00   34.40
   3   2   8  -16.10   30.70
  -4  -2  -8    5.60   27.20
   4  -2   8    0.10   31.50
   4  -2   8   35.60   29.50
  -4  -2  -8   22.40   21.40
   4   2   8  -49.10   35.10
   5  -2   8  331.57   52.89
  -5  -2  -8  308.37   50.69
   5   2   8  190.38   50.39
   6  -2   8  174.88   42.60
  -6  -2  -8  213.18   40.00
   6   2   8  161.28   46.70
   7  -2   8   10.90   33.90
  -7  -2  -8    0.90   28.90
   7   2   8   54.79   41.00
  -8  -2  -8    2.20   32.60
   8  -2   8  -28.00   35.00
   8   2   8    7.20   42.40
  -9  -2  -8    8.40   34.50
   9  -2   8   15.00   39.30
   9   2   8  -39.80   45.10
  10  -2   8  -35.50   33.70
 -10  -2  -8   43.00   39.50
  10   2   8   61.19   52.39
 -12  -3   8  -39.60   37.50
 -12  -3   8   15.80   39.80
  12  -3  -8   17.50   39.30
  12   3  -8    8.10   46.90
  12   3  -8   -9.90   37.30
 -12   3   8   -0.50   43.80
 -11  -3   8   34.40   41.50
  11  -3  -8    0.60   38.30
 -11   3   8   40.80   43.50
  11   3  -8   62.59   38.20
  11   3  -8  -45.10   41.30
 -10  -3   8  -16.40   39.80
  10  -3  -8   69.39   40.10
 -10  -3   8   33.00   38.00
  10  -3  -8   94.79   35.70
  10   3  -8   -0.50   34.40
  10   3  -8   53.99   46.90
 -10   3   8   90.99   45.70
   9  -3  -8   -1.00   31.60
  -9  -3   8  -21.00   37.50
   9  -3  -8    3.10   37.20
  -9  -3   8   43.60   35.50
  -9   3   8   47.10   43.90
   9   3  -8   27.90   35.40
   9   3  -8    4.20   46.30
  -8  -3   8    1.80   32.50
  -8  -3   8  -18.60   38.40
   8  -3  -8    1.20   33.30
   8  -3  -8    5.50   29.70
   8   3  -8   12.20   33.90
  -8   3   8  -12.50   40.50
   8   3  -8    2.40   45.80
  -7  -3   8   20.30   31.70
   7  -3  -8   67.99   31.70
   7  -3  -8   81.19   35.60
  -7  -3   8   32.60   39.50
   7   3  -8   27.70   42.30
  -7   3   8   47.00   40.20
   7   3  -8   57.69   36.30
  -6  -3   8   26.40   38.20
  -6  -3   8   19.40   27.40
   6  -3  -8  -23.90   33.80
   6  -3  -8   24.20   29.70
   6   3  -8  -65.79   45.00
  -6   3   8  -29.70   38.90
   6   3  -8  -10.20   31.60
   5  -3  -8   99.49   36.10
  -5  -3   8   96.79   28.70
   5  -3  -8   92.29   39.20
  -5  -3   8   57.09   39.50
  -5   3   8   54.29   43.00
   5   3  -8   89.39   36.10
  -5   3   8   48.50   25.70
   5   3  -8  254.37   55.09
  -4  -3   8   48.70   24.30
   4  -3  -8   49.20   38.00
   4  -3  -8   84.59   37.30
  -4  -3   8   44.40   37.10
  -4   3   8   18.00   40.60
   4   3  -8   66.39   50.59
   4   3  -8   79.89   37.20
  -4   3   8  105.09   30.70
   3  -3  -8    9.20   36.30
   3  -3  -8    4.40   33.70
  -3  -3   8    9.00   20.40
  -3  -3   8   -8.90   36.70
   3   3  -8  -45.40   41.90
  -3   3   8   45.70   37.90
  -2  -3   8   47.30   38.70
   2  -3  -8  102.89   39.40
   2  -3  -8   48.30   34.30
   2   3  -8   61.79   39.80
  -2   3   8   96.89   41.70
  -1  -3   8   12.60   35.40
   1  -3  -8   96.39   35.90
   1  -3  -8    9.50   36.40
  -1   3   8   -6.10   34.50
   0  -3   8   38.70   37.80
   0  -3  -8   18.90   32.50
   0  -3  -8   59.19   38.60
   0   3   8  -18.10   41.40
  -1  -3  -8   38.50   38.50
  -1  -3  -8   20.50   33.70
   1  -3   8   10.90   38.20
   1   3   8   52.69   46.20
  -2  -3  -8   -7.40   35.40
   2  -3   8   61.89   39.50
  -2  -3  -8   35.00   33.80
   2   3   8   18.60   45.90
   3  -3   8    1.30   39.10
  -3  -3  -8   37.70   37.60
  -3  -3  -8    2.10   34.00
   3   3   8  -18.60   41.40
   4  -3   8   87.59   41.70
  -4  -3  -8    1.20   30.10
  -4  -3  -8   39.80   38.30
   4   3   8  -28.60   44.40
  -5  -3  -8  -32.80   37.10
   5  -3   8   27.40   40.00
  -5  -3  -8  -36.80   28.40
   5   3   8   17.10   45.90
  -6  -3  -8  188.28   45.30
  -6  -3  -8   82.49   32.70
   6   3   8   79.29   47.70
  -7  -3  -8   39.10   35.50
   7   3   8    2.40   49.99
  -8  -3  -8   22.20   35.80
   8   3   8  -58.79   49.60
   7  -4  -8  -32.70   45.60
   7  -4  -8  -23.00   38.60
  -7  -4   8  -26.50   45.40
  -7  -4   8   36.30   44.00
   7   4  -8    5.10   58.29
   6  -4  -8   95.59   44.30
  -6  -4   8   75.89   45.80
   6  -4  -8   76.29   44.20
  -6  -4   8   26.90   45.60
   6   4  -8  101.39   64.79
   5  -4  -8   57.19   48.30
  -5  -4   8   48.10   44.10
   5  -4  -8   62.19   43.50
  -5  -4   8  -18.10   41.40
   5   4  -8   23.20   59.79
   4  -4  -8   34.20   41.60
  -4  -4   8   51.89   44.20
  -4  -4   8   88.79   48.80
   4  -4  -8  158.88   54.39
   4   4  -8   25.00   61.09
  -3  -4   8  338.07   59.19
  -3  -4   8  323.27   58.79
   3  -4  -8  384.16   66.99
   3  -4  -8  423.76   66.19
   3   4  -8  198.48   65.09
  -3   4   8  186.98   83.59
  -2  -4   8  -24.90   40.60
   2  -4  -8  -51.49   42.20
   2  -4  -8  -17.40   42.90
  -2  -4   8    0.60   41.30
  -2   4   8   23.40   47.60
   2   4  -8  -64.69   50.29
   1  -4  -8   42.60   43.10
   1  -4  -8   80.39   41.90
  -1  -4   8   33.30   43.20
  -1  -4   8   84.09   48.60
  -1   4   8   45.80   47.20
   0  -4  -8   50.29   43.30
   0  -4   8  -22.20   42.10
   0  -4   8  -21.60   38.90
   0  -4  -8    7.80   41.10
   0   4   8   50.19   47.40
   1  -4   8   18.10   42.50
  -1  -4  -8   -7.40   41.40
  -1  -4  -8   55.69   46.70
   1  -4   8    4.30   39.70
   1   4   8   -7.20   52.09
  -2  -4  -8  110.89   45.50
  -2  -4  -8  131.39   50.49
   2  -4   8   88.29   44.20
   2   4   8    4.50   53.89
  -3  -4  -8  -42.50   42.60
   3  -4   8   33.30   39.50
  -3  -4  -8  -24.70   42.40
   3   4   8    0.30   55.99
  15   0  -9   10.00   47.00
 -15   0   9  -16.70   37.90
  15   0  -9   16.50   38.30
  14   0  -9    4.20   38.20
  14   0  -9   38.70   47.40
 -14   0   9   11.70   38.90
 -13   0   9   -1.00   37.40
  13   0  -9    8.10   46.30
  13   0  -9   49.70   37.20
 -12   0   9   12.30   35.30
  12   0  -9   22.90   33.60
  12   0  -9   37.00   45.70
 -12   0   9  -53.29   30.60
 -11   0   9  -61.99   28.00
  11   0  -9  -32.60   31.20
  11   0  -9  -33.20   38.60
 -11   0   9   31.80   32.90
  10   0  -9   -9.40   35.60
  10   0  -9   15.30   31.90
 -10   0   9   14.00   29.90
 -10   0   9  -15.30   30.20
  -9   0   9   21.20   28.90
   9   0  -9  -39.50   28.80
  -9   0   9   29.70   30.90
  -8   0   9  -25.10   28.40
   8   0  -9   10.20   28.00
  -8   0   9    3.50   26.90
  -7   0   9   19.30   27.20
   7   0  -9   43.10   26.60
  -7   0   9   86.99   27.20
   7   0  -9   46.60   27.20
   6   0  -9   -9.90   24.90
  -6   0   9  -33.50   24.20
  -6   0   9  -40.90   23.00
   6   0  -9   23.60   26.60
   5   0  -9    4.60   23.70
  -5   0   9  -40.50   24.10
  -5   0   9  -22.90   24.70
   5   0  -9  -11.30   23.90
  -4   0   9  -15.80   22.00
  -4   0   9  -37.70   24.30
   4   0  -9   -8.00   24.40
   4   0  -9    7.00   22.40
   3   0  -9  -19.10   14.30
   3   0  -9  -14.10   20.70
   3   0  -9   -7.40   24.70
  -3   0   9  -12.30   25.00
  -2   0   9  -22.00   24.20
   2   0  -9    4.60   26.20
   2   0  -9  -25.00   18.60
   1   0  -9  -49.99   22.60
   1   0  -9  -15.50   18.40
  -1   0   9   -3.00   29.00
   0   0   9    8.40   26.40
   0   0   9   -2.10   17.10
   0   0  -9    8.20   16.20
   0   0  -9  -38.00   23.30
   0   0   9   -8.40   12.70
   1   0   9  -22.10   16.00
   1   0   9   17.40   29.50
  -1   0  -9    2.40   24.60
   1   0   9   -7.50   14.00
   2   0   9   11.30   29.70
   2   0   9  -13.40   16.70
   2   0   9    9.30   16.40
  -2   0  -9   23.20   26.10
  -3   0  -9  -24.80   21.60
   3   0   9    7.40   16.40
   3   0   9    5.60   18.50
   3   0   9    8.50   31.70
   4   0   9   14.60   20.90
  -4   0  -9  -27.30   22.30
   4   0   9   15.10   34.80
   5   0   9   31.80   23.70
   5   0   9   -0.40   36.90
  -5   0  -9   -7.90   24.40
   6   0   9  -12.40   39.30
  -6   0  -9  -14.80   22.70
   6   0   9   20.60   26.20
   7   0   9  -15.60   26.60
  -7   0  -9   11.90   23.40
   7   0   9   13.70   42.00
  -8   0  -9  -27.30   24.10
   8   0   9  -24.50   41.60
   8   0   9   34.00   30.20
  -9   0  -9  -16.10   27.90
   9   0   9  -51.59   42.40
   9   0   9  -21.20   30.50
  10   0   9  -54.29   31.60
  10   0   9   44.80   45.40
  11   0   9   57.19   37.50
  11   0   9  -15.80   45.30
  15  -1  -9   18.90   37.80
 -15  -1   9   81.79   43.00
  15   1  -9  -71.79   43.90
 -15   1   9   -9.10   43.60
  15   1  -9   -8.40   37.60
 -14  -1   9  541.65   80.19
  14  -1  -9  637.94   76.89
 -14   1   9  556.64   85.39
  14   1  -9  628.14   79.59
  14   1  -9  805.82   88.69
 -13  -1   9  237.18   51.89
  13  -1  -9  226.18   46.60
  13   1  -9  256.67   49.80
 -13   1   9  225.78   52.29
  13   1  -9  401.76   63.99
 -12  -1   9  -19.40   33.10
  12  -1  -9  -26.20   31.80
 -12  -1   9   -6.40   34.20
  12   1  -9    9.60   35.80
 -12   1   9   62.59   37.70
  12   1  -9   -5.80   31.50
  11  -1  -9   92.79   34.30
  11  -1  -9   65.19   25.40
 -11  -1   9   67.89   38.90
 -11  -1   9  129.39   40.10
  11   1  -9   62.89   33.20
 -11   1   9   46.50   35.70
  11   1  -9   60.39   37.40
 -11   1   9   65.39   28.90
 -10  -1   9  254.87   46.40
  10  -1  -9  260.27   45.20
  10  -1  -9  294.27   43.10
 -10  -1   9  323.07   52.19
 -10   1   9  350.46   58.49
 -10   1   9  282.47   44.40
  10   1  -9  311.27   51.99
  10   1  -9  262.27   47.50
   9  -1  -9  106.09   33.70
   9  -1  -9  118.89   30.60
  -9  -1   9  136.19   35.70
  -9  -1   9  132.79   37.10
   9  -1  -9  141.89   30.90
   9   1  -9  122.59   35.00
   9   1  -9  135.59   35.00
  -9   1   9  153.28   32.20
  -9   1   9  161.18   39.80
   8  -1  -9    4.40   29.90
  -8  -1   9   -4.40   31.70
  -8  -1   9  -13.80   27.70
   8  -1  -9  -32.40   24.80
   8  -1  -9    5.00   25.30
  -8   1   9  -22.50   24.70
   8   1  -9  -11.80   26.20
  -8   1   9  -37.40   30.10
   8   1  -9   54.89   27.50
  -7  -1   9  -24.00   27.60
   7  -1  -9  -31.80   26.00
  -7  -1   9   -5.90   27.10
   7  -1  -9  -29.50   23.30
   7  -1  -9   13.00   24.40
  -7   1   9  -14.00   28.40
   7   1  -9   29.20   26.10
   7   1  -9    6.70   22.80
  -7   1   9   10.40   23.70
   6  -1  -9  181.28   35.20
   6  -1  -9  164.78   33.70
  -6  -1   9  248.78   42.60
  -6  -1   9  199.98   34.70
   6  -1  -9  178.68   32.10
   6   1  -9  247.98   34.20
   6   1  -9  153.78   32.10
  -6   1   9  158.08   38.10
  -6   1   9  251.47   37.40
   5  -1  -9  286.17   43.30
  -5  -1   9  287.87   45.40
   5  -1  -9  122.29   36.60
   5  -1  -9  332.47   45.50
   5  -1  -9  204.98   37.00
  -5  -1   9  281.67   42.60
   5   1  -9  210.28   34.90
  -5   1   9  248.58   46.10
  -5   1   9  322.07   37.30
   5   1  -9  246.88   40.90
   4  -1  -9  147.89   33.80
   4  -1  -9  121.29   29.80
  -4  -1   9  137.79   28.40
   4  -1  -9  102.69   26.70
  -4  -1   9  142.09   32.90
  -4   1   9   33.00   30.00
  -4   1   9  130.29   25.70
   4   1  -9  145.39   24.80
   4   1  -9  122.89   25.60
  -3  -1   9  282.17   45.30
  -3  -1   9  219.48   40.00
   3  -1  -9  269.47   41.30
   3  -1  -9  240.08   41.80
   3  -1  -9  186.68   33.60
   3   1  -9  306.77   38.50
  -3   1   9  277.87   40.80
  -2  -1   9   37.40   29.20
  -2  -1   9    7.00   22.50
   2  -1  -9   13.10   20.10
   2  -1  -9   55.09   29.00
   2  -1  -9   10.60   22.80
  -2   1   9    4.70   26.20
  -2   1   9   34.20   21.90
   2   1  -9   36.20   21.20
   1  -1  -9  -15.80   25.50
  -1  -1   9    1.00   26.40
   1  -1  -9    4.70   20.30
   1  -1  -9  -43.10   20.10
  -1   1   9  -19.40   24.70
  -1   1   9   21.50   22.90
   1   1  -9   -1.70   18.20
   0  -1  -9   93.29   32.20
   0  -1   9  130.79   33.70
   0  -1  -9  153.38   25.00
   0  -1  -9  108.39   27.50
   0   1   9  137.99   28.00
   0   1   9  193.18   36.80
  -1  -1  -9   11.80   19.10
  -1  -1  -9   30.30   27.80
  -1  -1  -9   -1.10   24.50
   1  -1   9    1.60   12.10
   1  -1   9   -6.90   12.40
   1  -1   9   86.89   30.10
   1  -1   9   -5.40   17.50
   1   1   9    5.60   34.30
   1   1   9  -14.30   22.50
   2  -1   9  414.16   41.10
   2  -1   9  431.26   41.20
  -2  -1  -9  374.56   40.10
   2  -1   9  361.06   52.89
  -2  -1  -9  278.37   38.50
  -2  -1  -9  441.46   51.79
   2   1   9  455.75   49.40
  -3  -1  -9  122.89   34.50
   3  -1   9  124.49   24.80
   3  -1   9  159.88   39.10
   3   1   9  123.59   31.30
   4  -1   9 1128.79  103.09
  -4  -1  -9 1369.66  110.99
   4  -1   9 1211.18  111.69
   4   1   9 1102.69  106.79
  -5  -1  -9  794.42   76.59
   5  -1   9  747.43   71.39
   5  -1   9  647.84   77.29
   5   1   9  680.53   75.89
   6  -1   9  619.74   71.99
   6  -1   9  606.94   65.89
  -6  -1  -9  672.73   71.49
   6   1   9  567.34   70.39
  -7  -1  -9   59.79   28.70
   7  -1   9  162.88   36.10
   7  -1   9   65.29   38.50
   7   1   9  103.09   37.40
   8  -1   9    4.50   38.00
   8  -1   9    5.70   29.50
  -8  -1  -9   -6.90   25.10
   8   1   9   35.60   36.90
   9  -1   9  121.49   36.80
   9  -1   9  101.29   41.70
  -9  -1  -9   89.29   31.40
   9   1   9  108.29   41.40
  10  -1   9  183.78   47.30
  10  -1   9   59.39   36.00
  10   1   9  103.49   45.10
  14  -2  -9  119.99   42.00
 -14  -2   9   72.99   42.60
  14   2  -9   18.90   37.30
  14   2  -9   30.50   46.40
 -14   2   9  -18.20   45.10
 -13  -2   9   11.90   38.00
  13  -2  -9   19.50   36.70
  13   2  -9    4.60   44.30
  13   2  -9   57.09   39.30
 -13   2   9  -14.40   42.30
 -12  -2   9  560.84   74.09
 -12  -2   9  547.25   69.69
  12  -2  -9  645.94   76.09
  12   2  -9  620.94   74.39
 -12   2   9  484.55   77.19
  12   2  -9  524.75   77.09
  11  -2  -9  -46.70   34.20
 -11  -2   9   -6.60   34.80
  11  -2  -9  -10.60   25.30
 -11  -2   9   37.00   38.50
  11   2  -9   39.10   33.20
 -11   2   9   83.59   43.20
  11   2  -9   -5.10   38.50
 -10  -2   9   63.29   40.20
 -10  -2   9  116.99   40.80
  10  -2  -9   38.60   28.90
  10  -2  -9   12.60   34.30
 -10   2   9   31.10   40.40
  10   2  -9   61.79   39.20
  10   2  -9   77.19   33.70
   9  -2  -9  182.58   39.10
   9  -2  -9  165.38   40.60
  -9  -2   9  205.88   44.70
  -9  -2   9  263.57   45.30
  -9   2   9  145.99   44.60
   9   2  -9  170.18   39.30
   9   2  -9  233.88   45.80
   8  -2  -9  398.96   51.89
   8  -2  -9  319.57   55.59
  -8  -2   9  301.07   56.89
  -8  -2   9  412.16   57.59
  -8   2   9  384.76   64.69
   8   2  -9  343.87   57.89
  -8   2   9  397.16   41.90
   8   2  -9  321.87   53.59
  -7  -2   9 1538.65  124.99
   7  -2  -9 1233.48  122.79
   7  -2  -9 1564.14  125.09
  -7  -2   9 1359.26  123.79
   7   2  -9 1348.97  121.99
  -7   2   9 1414.86  128.29
  -7   2   9 1252.77  115.39
   7   2  -9 1371.66  124.09
  -6  -2   9   72.99   34.90
   6  -2  -9   75.99   32.80
  -6  -2   9   39.90   29.60
   6  -2  -9   25.70   30.80
   6   2  -9   19.10   32.60
   6   2  -9   84.39   29.70
  -6   2   9   54.39   23.00
  -6   2   9   37.10   38.00
  -5  -2   9   16.80   22.40
  -5  -2   9   43.40   25.80
  -5  -2   9    8.30   31.70
   5  -2  -9    2.20   27.90
   5  -2  -9  -28.30   26.70
  -5   2   9   66.49   35.90
   5   2  -9  -45.50   33.00
   5   2  -9   16.20   26.60
  -5   2   9   29.40   26.30
  -4  -2   9  783.62   74.29
   4  -2  -9  617.74   77.79
   4  -2  -9  751.82   77.59
  -4  -2   9  836.22   80.59
  -4  -2   9  795.52   71.69
   4   2  -9  704.13   78.09
  -4   2   9  823.32   74.09
   4   2  -9  835.42   76.19
   3  -2  -9  113.79   31.40
  -3  -2   9  119.59   36.10
  -3  -2   9   88.89   26.00
  -3  -2   9  118.29   24.30
   3  -2  -9  109.19   33.60
   3   2  -9   92.39   28.10
  -3   2   9   82.19   32.30
  -3   2   9  143.99   31.50
   3   2  -9   51.39   30.30
  -2  -2   9    4.20   18.50
  -2  -2   9  -16.90   20.80
  -2  -2   9   26.00   32.80
   2  -2  -9   22.30   27.40
   2  -2  -9   -6.00   27.60
  -2   2   9  -16.90   31.50
   2   2  -9   -3.40   23.60
  -2   2   9   38.10   29.00
   2   2  -9   23.60   23.40
  -1  -2   9  161.98   28.70
  -1  -2   9  133.59   25.50
   1  -2  -9  108.79   34.30
   1  -2  -9  236.08   33.30
  -1  -2   9   69.79   35.70
  -1   2   9   66.99   35.90
   0  -2  -9   53.89   29.80
   0  -2  -9   27.10   25.20
   0  -2   9   -0.10   20.40
   0  -2   9  -10.10   35.70
   0  -2   9   31.20   19.50
   0   2   9  -52.19   32.10
  -1  -2  -9   49.20   31.50
   1  -2   9   51.29   21.80
   1  -2   9  126.99   38.80
  -1  -2  -9   73.49   27.40
   1  -2   9   77.79   21.50
   1   2   9   68.29   35.10
  -2  -2  -9  574.64   57.29
   2  -2   9  452.75   51.79
   2  -2   9  556.84   53.49
   2  -2   9  602.24   66.99
  -2  -2  -9  561.34   64.39
   2   2   9  452.65   66.09
  -3  -2  -9  401.36   46.60
  -3  -2  -9  398.46   55.29
   3  -2   9  339.17   58.69
   3   2   9  339.07   58.79
   4  -2   9 1008.30   97.49
  -4  -2  -9  959.50   86.99
  -4  -2  -9  969.30   95.59
   4   2   9  958.30   99.69
   5  -2   9  151.48   44.20
  -5  -2  -9  206.88   42.80
   5   2   9  206.68   48.20
  -6  -2  -9  273.97   46.90
   6  -2   9  296.37   50.09
   6   2   9  260.87   54.19
  -7  -2  -9  389.66   52.09
   7  -2   9  243.18   48.80
   7   2   9  225.88   52.49
  -8  -2  -9   16.60   34.20
   8  -2   9  -11.40   35.10
   8   2   9   17.90   42.10
  -9  -2  -9   35.60   37.80
   9  -2   9   28.90   37.20
   9  -2   9   16.80   48.80
   9   2   9   64.59   48.90
 -11  -3   9  204.88   47.20
  11  -3  -9  153.98   44.10
 -11  -3   9   49.80   43.30
  11   3  -9   49.20   47.50
  11   3  -9   95.89   41.50
 -11   3   9   86.09   47.30
  10  -3  -9  241.98   45.90
 -10  -3   9  159.88   46.10
 -10  -3   9  125.69   46.10
  10  -3  -9   95.39   39.60
  10   3  -9   56.49   49.20
  10   3  -9  169.28   44.60
 -10   3   9  230.38   53.59
   9  -3  -9  112.19   40.30
   9  -3  -9   85.29   37.10
  -9  -3   9  136.89   44.20
  -9  -3   9   89.29   39.30
   9   3  -9  152.58   51.59
   9   3  -9   91.99   38.20
  -9   3   9   97.69   47.50
  -8  -3   9  130.99   45.10
  -8  -3   9   33.70   34.60
   8  -3  -9   46.90   35.50
   8  -3  -9   97.69   40.60
  -8   3   9  100.69   47.40
   8   3  -9   36.10   49.00
   8   3  -9   82.89   37.60
  -7  -3   9   62.29   32.50
  -7  -3   9   -0.30   38.90
   7  -3  -9   56.29   36.80
   7  -3  -9   31.30   34.50
  -7   3   9   69.89   42.90
   7   3  -9   30.10   33.90
   7   3  -9   79.69   46.80
  -6  -3   9  157.58   44.90
   6  -3  -9  137.09   39.00
   6  -3  -9   80.99   35.90
  -6  -3   9  136.79   34.80
   6   3  -9   54.19   49.40
  -6   3   9  146.19   47.60
   6   3  -9   91.79   38.00
  -5  -3   9  100.29   28.80
   5  -3  -9   39.90   35.50
   5  -3  -9    3.90   31.00
  -5  -3   9   77.19   40.50
  -5   3   9   27.70   27.70
   5   3  -9   58.79   50.49
   5   3  -9   47.60   32.60
  -5   3   9   50.39   42.00
   4  -3  -9  142.49   40.90
  -4  -3   9  168.08   33.10
   4  -3  -9   98.59   36.70
  -4  -3   9  139.49   44.20
  -4   3   9  151.18   33.40
  -4   3   9  147.09   48.30
   4   3  -9  145.39   40.00
   4   3  -9   53.49   49.00
   3  -3  -9  502.65   66.99
  -3  -3   9  490.85   69.59
   3  -3  -9  562.94   71.09
  -3   3   9  589.04   66.19
   3   3  -9  469.35   71.69
  -3   3   9  441.46   71.39
   2  -3  -9  167.88   43.50
   2  -3  -9  135.19   39.40
  -2  -3   9  104.79   41.40
   2   3  -9   93.89   42.70
  -2   3   9   52.69   42.70
   1  -3  -9  155.68   42.20
  -1  -3   9   89.79   42.30
   1  -3  -9   93.19   41.40
  -1   3   9   76.09   42.10
   0  -3  -9  304.37   46.90
   0  -3   9  212.88   49.30
   0  -3  -9  236.38   50.29
   0   3   9  161.28   50.69
   1  -3   9   59.89   40.90
  -1  -3  -9   36.60   40.10
  -1  -3  -9   36.60   37.30
   1   3   9   37.80   44.20
  -2  -3  -9  880.71   83.99
   2  -3   9  771.02   88.89
  -2  -3  -9  811.92   88.99
   2   3   9  606.44   91.49
   3  -3   9  -45.50   38.80
  -3  -3  -9   79.09   40.60
  -3  -3  -9  -17.70   30.10
   3   3   9   30.80   44.50
   4  -3   9   39.40   42.10
  -4  -3  -9   49.10   35.90
  -4  -3  -9    0.80   32.20
   4   3   9   12.10   45.40
  -5  -3  -9   70.79   36.70
  -5  -3  -9    4.60   30.10
   5  -3   9  -14.30   40.70
   5   3   9   49.10   48.10
  -6  -3  -9   -3.30   34.60
   6   3   9   12.00   46.00
  -7  -3  -9  -12.70   35.60
   7   3   9  -60.09   42.30
   6  -4  -9   59.09   44.30
   6  -4  -9   64.39   37.70
  -6  -4   9   55.79   47.30
   6   4  -9   66.89   61.19
  -5  -4   9  -29.90   44.40
   5  -4  -9  -50.49   40.30
   5  -4  -9   11.30   42.80
   5   4  -9  -41.20   57.49
   4  -4  -9  -73.19   34.30
  -4  -4   9  -12.70   42.40
   4  -4  -9   31.80   42.60
   4   4  -9  -11.10   52.19
   3  -4  -9   55.19   45.60
  -3  -4   9    8.20   46.80
   3  -4  -9   22.20   48.30
  -3   4   9  -31.40   45.40
   3   4  -9   20.60   52.99
   2  -4  -9   13.30   41.20
  -2  -4   9   35.40   47.30
   2  -4  -9   21.00   42.50
  -2   4   9    6.30   46.40
   1  -4  -9   56.09   42.80
  -1  -4   9  103.19   48.50
   1  -4  -9  133.49   51.39
  -1   4   9   32.00   48.60
   0  -4  -9   33.80   45.90
   0  -4  -9   92.59   48.50
   0  -4   9  -15.30   44.00
   0   4   9   71.69   49.30
   1  -4   9    2.40   45.50
  -1  -4  -9  -83.49   39.40
  -1  -4  -9   24.90   47.20
   1  -4   9  -23.50   40.00
   1   4   9  -27.40   50.39
   2  -4   9  172.08   48.30
  -2  -4  -9  230.58   57.19
  -2  -4  -9  312.67   56.59
   2   4   9   26.70   57.19
  15   0 -10  106.29   43.30
 -15   0  10   98.69   48.00
  15   0 -10  123.39   53.59
 -14   0  10   36.90   40.00
  14   0 -10   84.19   49.30
  14   0 -10  -20.80   38.80
 -13   0  10  159.18   46.60
  13   0 -10  293.87   61.49
  13   0 -10  212.58   46.70
 -13   0  10  196.98   45.50
 -12   0  10  102.49   43.10
  12   0 -10  158.68   43.40
  12   0 -10  217.78   54.69
 -12   0  10  188.38   43.90
 -11   0  10  178.58   43.60
 -11   0  10  256.47   45.60
  11   0 -10  251.57   51.69
  11   0 -10  239.08   44.70
 -10   0  10  345.77   59.79
  10   0 -10  445.46   60.69
  10   0 -10  345.87   63.89
 -10   0  10  407.26   55.29
  -9   0  10  239.28   42.00
  -9   0  10  211.18   41.70
   9   0 -10  273.67   42.90
   8   0 -10  514.95   60.09
  -8   0  10  489.15   60.09
   8   0 -10  523.35   64.29
  -8   0  10  623.24   66.19
   7   0 -10  930.51   89.39
   7   0 -10  988.20   89.19
  -7   0  10  886.01   91.39
  -7   0  10  919.31   87.99
  -6   0  10  861.91   88.09
   6   0 -10  847.42   86.49
   6   0 -10 1043.10   87.39
  -6   0  10  939.31   86.49
   5   0 -10  833.62   73.49
  -5   0  10  760.82   75.09
  -5   0  10  799.62   79.09
   5   0 -10  647.44   75.69
  -4   0  10  338.77   49.10
  -4   0  10  311.47   43.00
   4   0 -10  369.46   43.50
   4   0 -10  345.17   47.50
   4   0 -10  260.37   33.50
  -3   0  10  953.80   80.59
   3   0 -10  676.63   70.79
   3   0 -10  924.91   82.89
   3   0 -10 1021.30   77.19
   2   0 -10  116.69   24.20
  -2   0  10  142.19   31.40
   2   0 -10   79.39   31.00
   1   0 -10  140.59   24.20
  -1   0  10  122.69   33.60
   1   0 -10   70.89   30.80
   0   0 -10 2790.02  236.78
   0   0  10 2795.12  227.98
   0   0  10 2964.60  235.98
  -1   0 -10  369.66   53.89
   1   0  10  472.95   41.80
   1   0  10  373.36   54.09
  -2   0 -10   90.89   30.50
   2   0  10  117.59   22.60
   2   0  10   96.19   34.10
   2   0  10   65.69   26.70
   3   0  10  173.28   30.80
   3   0  10  177.28   40.30
  -3   0 -10  183.98   36.20
   3   0  10  181.28   30.60
  -4   0 -10 1616.64  133.09
   4   0  10 1439.46  127.69
   4   0  10 1471.35  135.49
   5   0  10  443.86   48.90
  -5   0 -10  369.56   51.89
   5   0  10  407.46   62.29
   6   0  10  -12.10   24.30
   6   0  10  -22.60   37.90
  -6   0 -10  -41.30   23.60
   7   0  10  109.89   42.80
  -7   0 -10   25.60   27.50
   7   0  10   55.19   31.20
   8   0  10  170.98   38.90
  -8   0 -10  159.78   34.00
   8   0  10  144.89   49.90
   9   0  10  345.67   57.29
   9   0  10  431.16   66.59
  10   0  10   63.89   48.60
  10   0  10   52.29   37.00
 -15  -1  10  439.46   72.89
  15  -1 -10  557.54   73.99
  15   1 -10  621.64   77.99
  15   1 -10  614.34   85.19
 -15   1  10  416.26   75.59
 -14  -1  10  211.58   50.69
  14  -1 -10  239.98   49.70
 -14   1  10  139.49   52.09
  14   1 -10  357.86   53.19
  14   1 -10  224.08   57.59
  13  -1 -10  -72.49   33.50
 -13  -1  10   25.10   38.20
 -13  -1  10   32.40   40.30
  13   1 -10   16.90   36.20
 -13   1  10   -6.00   40.40
  13   1 -10  -60.69   38.00
 -12  -1  10  434.56   67.69
 -12  -1  10  381.76   64.89
  12  -1 -10  539.95   68.19
 -12   1  10  588.24   57.89
  12   1 -10  437.36   66.79
  12   1 -10  550.94   69.69
 -12   1  10  392.16   70.79
  11  -1 -10  -13.40   33.50
 -11  -1  10  -23.20   32.50
 -11  -1  10   -1.00   35.30
  11  -1 -10   13.40   25.20
  11   1 -10   11.20   31.90
  11   1 -10   14.60   34.40
 -11   1  10   40.40   30.70
 -11   1  10    1.60   36.50
  10  -1 -10   12.40   31.80
 -10  -1  10  -31.50   31.90
  10  -1 -10   32.80   26.80
 -10  -1  10  -39.80   31.30
 -10   1  10   47.30   29.60
  10   1 -10  -25.40   30.60
 -10   1  10  -54.89   33.90
  10   1 -10   -4.40   29.90
  -9  -1  10  267.77   45.60
   9  -1 -10  237.78   43.00
   9  -1 -10  238.78   42.70
  -9  -1  10  192.98   41.70
   9   1 -10  341.47   49.90
   9   1 -10  390.76   48.20
  -9   1  10  246.58   44.10
  -9   1  10  150.38   44.70
  -8  -1  10   28.50   28.60
   8  -1 -10   -2.40   26.90
  -8  -1  10  -26.30   31.30
   8  -1 -10   37.70   30.90
  -8   1  10   17.30   32.60
   8   1 -10   38.60   28.50
  -8   1  10   64.99   27.30
   8   1 -10   18.20   26.50
   7  -1 -10  170.78   35.60
  -7  -1  10  251.87   41.60
   7  -1 -10  202.98   37.80
  -7  -1  10  213.98   38.60
   7   1 -10  232.28   37.70
  -7   1  10  277.27   36.30
  -7   1  10  149.09   39.20
   7   1 -10  208.78   36.20
  -6  -1  10   73.69   31.90
   6  -1 -10   99.09   30.60
  -6  -1  10   38.50   28.00
   6  -1 -10   80.19   30.80
  -6   1  10   55.79   26.80
   6   1 -10   98.39   23.80
  -6   1  10   53.59   34.50
   6   1 -10   79.49   27.70
   5  -1 -10  114.19   31.10
  -5  -1  10  119.59   34.70
  -5  -1  10   91.39   28.30
   5  -1 -10  103.09   30.00
   5   1 -10  120.29   28.60
  -5   1  10   99.49   33.30
   5   1 -10   91.19   23.30
  -5   1  10  153.78   28.70
   4  -1 -10  826.02   80.89
  -4  -1  10  939.81   79.79
   4  -1 -10  892.61   79.79
  -4  -1  10  903.01   83.79
   4  -1 -10  659.73   74.99
   4   1 -10  918.61   77.39
   4   1 -10  708.43   71.49
  -4   1  10  930.31   77.19
   3  -1 -10  190.88   30.10
  -3  -1  10  -37.40   23.40
  -3  -1  10   -7.00   30.40
   3  -1 -10   52.99   30.30
   3  -1 -10   25.00   24.70
  -3   1  10   49.40   30.40
   3   1 -10   44.40   23.80
  -2  -1  10  285.77   48.50
   2  -1 -10  267.17   40.70
   2  -1 -10  133.99   31.70
  -2  -1  10  202.18   35.20
   2  -1 -10  315.57   47.60
  -2   1  10  307.17   37.60
   2   1 -10  294.37   37.50
  -2   1  10  247.18   42.40
   1  -1 -10  102.69   25.60
   1  -1 -10  178.48   30.70
   1  -1 -10   72.89   33.40
  -1   1  10  126.79   32.80
   1   1 -10   86.79   22.80
  -1   1  10  222.08   32.60
   0  -1 -10   17.20   26.50
   0  -1  10   43.00   31.20
   0  -1 -10   -1.50   20.70
   0  -1 -10   -5.90   30.20
   0   1  10  -38.90   29.60
   0   1  10   26.60   24.70
  -1  -1 -10   34.40   27.20
  -1  -1 -10   88.69   20.80
  -1  -1 -10   91.79   32.70
   1  -1  10   17.30   30.10
   1   1  10   42.70   25.10
   1   1  10   42.00   35.10
  -2  -1 -10 1185.08  100.79
   2  -1  10  974.30   86.49
   2  -1  10 1023.40   97.59
   2   1  10 1039.30   92.29
   2   1  10  968.70  101.39
  -3  -1 -10  -36.30   28.10
   3  -1  10   32.60   18.60
   3  -1  10   10.30   18.60
   3  -1  10    9.50   34.80
   3   1  10   25.70   41.60
   3   1  10   20.30   29.90
   4  -1  10  -21.80   21.20
   4  -1  10   45.90   39.90
  -4  -1 -10    8.90   29.50
   4   1  10   21.10   30.50
   5  -1  10 1664.93  148.19
  -5  -1 -10 1768.92  146.09
   5  -1  10 1637.24  141.39
   5   1  10 1556.84  145.59
  -6  -1 -10  -10.20   26.50
   6  -1  10  -15.60   36.50
   6  -1  10   -8.80   26.80
   6   1  10    1.60   35.30
  -7  -1 -10  167.98   37.00
   7  -1  10  234.28   40.20
   7  -1  10  140.99   45.50
   7   1  10  226.78   46.50
  -8  -1 -10   49.60   31.40
   8  -1  10   88.59   41.50
   8  -1  10   69.29   34.00
   8   1  10  109.89   41.80
  -9  -1 -10   86.59   33.20
   9  -1  10   60.49   41.80
   9  -1  10   91.89   38.60
   9   1  10  109.89   42.70
  10  -1  10  117.49   40.80
  10  -1  10  138.69   47.60
  10   1  10  111.89   45.50
 -14  -2  10   92.79   44.70
  14  -2 -10   82.09   40.70
 -14   2  10  128.59   52.59
  14   2 -10   63.39   44.50
  14   2 -10   46.00   51.59
 -13  -2  10  -31.20   37.20
  13  -2 -10   15.80   37.70
 -13  -2  10   -1.20   40.40
  13   2 -10   33.20   40.00
  13   2 -10  -66.89   40.50
 -13   2  10    0.70   44.50
 -12  -2  10   49.30   41.10
 -12  -2  10   35.60   40.50
  12  -2 -10   56.59   38.10
 -12   2  10   93.59   44.10
  12   2 -10  129.79   47.10
  12   2 -10  174.08   45.40
  11  -2 -10    2.00   36.30
 -11  -2  10   63.19   41.80
 -11  -2  10  -37.00   35.90
  11  -2 -10  -17.20   26.40
  11   2 -10   52.69   37.10
 -11   2  10   75.19   44.10
  11   2 -10   -9.30   35.90
 -10  -2  10   36.50   39.60
 -10  -2  10    4.70   36.60
  10  -2 -10   17.20   34.60
  10  -2 -10  -27.30   25.90
  10   2 -10   37.80   34.80
  10   2 -10   -5.60   35.00
 -10   2  10   -8.30   40.10
   9  -2 -10   75.49   35.30
  -9  -2  10   24.20   37.90
   9  -2 -10   88.89   32.00
  -9  -2  10   57.79   37.90
  -9   2  10   73.39   41.80
   9   2 -10   86.59   35.40
   9   2 -10   71.99   38.90
   8  -2 -10   31.90   32.90
  -8  -2  10   33.20   32.80
   8  -2 -10   18.20   30.70
  -8  -2  10  -33.50   34.20
  -8   2  10   -9.00   35.70
  -8   2  10   -5.50   23.40
   8   2 -10  -14.30   28.50
   8   2 -10    0.70   36.30
  -7  -2  10   97.69   32.80
   7  -2 -10   73.59   34.30
   7  -2 -10   63.79   33.10
  -7  -2  10   57.79   36.40
   7   2 -10   55.89   29.10
   7   2 -10   18.40   33.50
  -7   2  10   62.69   25.40
  -7   2  10   96.69   40.80
   6  -2 -10   34.20   31.10
  -6  -2  10    4.60   28.40
  -6  -2  10   23.90   33.90
   6  -2 -10   59.19   34.10
   6   2 -10   41.90   28.80
  -6   2  10   23.50   38.20
  -6   2  10   27.20   23.80
   6   2 -10  -39.70   34.10
  -5  -2  10  101.29   32.10
   5  -2 -10  129.99   37.50
   5  -2 -10  122.09   33.10
  -5  -2  10  107.29   26.70
  -5  -2  10  121.59   40.10
   5   2 -10   25.90   34.80
   5   2 -10  110.09   31.70
  -5   2  10  136.09   41.70
  -5   2  10  117.09   32.60
  -4  -2  10  282.27   43.30
   4  -2 -10  264.77   45.60
  -4  -2  10  280.67   48.20
  -4  -2  10  245.88   37.00
   4  -2 -10  365.86   50.99
   4   2 -10  337.17   47.60
   4   2 -10  313.27   50.09
  -4   2  10  412.36   47.70
   3  -2 -10    1.00   27.20
   3  -2 -10  -21.70   30.00
  -3  -2  10   -1.30   34.10
  -3  -2  10   -6.50   23.70
  -3  -2  10  -23.70   18.20
   3   2 -10   16.50   23.90
  -3   2  10  104.39   31.50
   3   2 -10    6.40   25.80
   2  -2 -10  471.95   59.49
  -2  -2  10  385.86   42.20
   2  -2 -10  380.86   54.89
  -2  -2  10  409.46   59.49
  -2  -2  10  382.96   49.60
   2   2 -10  403.76   49.99
  -2   2  10  483.95   57.89
  -2   2  10  498.95   60.09
  -1  -2  10   71.29   38.60
   1  -2 -10   66.99   34.50
   1  -2 -10   90.09   29.90
  -1  -2  10   24.20   18.30
  -1  -2  10   59.99   25.70
  -1   2  10   84.29   38.70
  -1   2  10   47.60   34.20
   0  -2 -10  153.18   39.80
   0  -2 -10  186.78   32.70
   0  -2  10  136.89   25.50
   0  -2  10  204.78   45.30
   0  -2  10  264.47   38.00
   0   2  10  148.59   39.40
  -1  -2 -10   96.99   29.60
   1  -2  10   38.40   24.00
   1  -2  10   49.20   23.50
  -1  -2 -10  111.69   36.00
   1  -2  10  119.49   41.40
   1   2  10   75.29   38.40
   2  -2  10  241.58   45.40
  -2  -2 -10  253.57   44.10
  -2  -2 -10  191.38   33.50
   2   2  10  130.79   41.80
   3  -2  10  169.98   41.80
  -3  -2 -10  182.98   42.00
  -3  -2 -10  193.48   30.00
   3   2  10   69.79   40.80
   4  -2  10   96.69   41.20
  -4  -2 -10  102.89   37.10
   4   2  10  116.99   39.60
  -5  -2 -10  197.68   42.60
   5  -2  10  209.28   47.20
   5   2  10  149.29   50.29
   6  -2  10   25.80   41.00
  -6  -2 -10   25.10   35.60
   6   2  10   11.30   43.60
  -7  -2 -10   40.60   37.40
   7  -2  10    9.60   38.20
   7   2  10   43.40   44.70
  -8  -2 -10  -17.70   35.40
   8  -2  10   42.20   39.20
   8   2  10   43.10   45.20
   9  -2  10   22.60   68.59
   9   2  10   30.40   48.90
 -11  -3  10   39.70   39.50
  11  -3 -10   49.00   42.00
 -11  -3  10   28.60   42.70
  11   3 -10   11.80   45.80
 -11   3  10   41.10   48.30
  11   3 -10   31.10   36.30
  10  -3 -10  -44.20   37.00
 -10  -3  10   26.90   37.50
  10  -3 -10   10.90   36.10
 -10  -3  10   -6.40   41.40
  10   3 -10   -6.10   34.10
  10   3 -10   30.30   48.40
 -10   3  10   68.39   49.00
  -9  -3  10  -21.90   40.40
  -9  -3  10  -18.30   34.30
   9  -3 -10    9.60   35.80
   9  -3 -10  -32.70   36.60
  -9   3  10  -34.50   44.20
   9   3 -10  -20.50   47.00
   9   3 -10   -6.10   34.70
   8  -3 -10   47.20   36.80
  -8  -3  10   57.59   36.30
  -8  -3  10   85.79   41.80
   8  -3 -10  132.09   40.40
   8   3 -10   39.90   44.00
   8   3 -10   27.80   37.40
  -8   3  10   10.20   43.40
  -7  -3  10  -14.50   37.00
  -7  -3  10   26.00   33.30
   7  -3 -10  -22.30   36.30
   7  -3 -10   11.90   35.50
   7   3 -10   -1.50   33.30
  -7   3  10   -6.20   44.00
   7   3 -10   26.10   47.30
   6  -3 -10  -42.10   35.40
  -6  -3  10   -4.90   39.10
  -6  -3  10   26.40   29.80
   6  -3 -10   46.00   35.40
  -6   3  10   15.50   44.20
   6   3 -10   32.30   47.10
   6   3 -10    1.10   35.40
   5  -3 -10   -5.00   37.80
  -5  -3  10   64.09   38.50
   5  -3 -10   -1.30   32.10
  -5  -3  10   41.70   39.60
  -5   3  10   29.70   30.20
   5   3 -10   34.90   32.70
   5   3 -10   27.50   47.80
  -5   3  10   65.49   44.60
  -4  -3  10    9.10   41.10
   4  -3 -10   30.80   32.30
   4  -3 -10    7.10   34.90
   4   3 -10   90.39   37.90
  -4   3  10   55.59   33.00
   4   3 -10    2.60   44.00
   3  -3 -10   28.20   33.60
  -3  -3  10   67.99   40.90
   3  -3 -10    8.00   34.60
  -3   3  10   19.30   40.20
   3   3 -10   28.90   35.40
  -3   3  10  -10.50   34.70
  -2  -3  10   83.09   42.60
   2  -3 -10  109.09   36.40
   2  -3 -10   91.39   37.60
  -2   3  10   74.39   43.90
  -2   3  10   50.29   41.80
   1  -3 -10  123.89   37.30
   1  -3 -10   64.99   35.10
  -1  -3  10  146.69   46.20
  -1   3  10  103.89   43.50
   0  -3 -10  -15.20   31.00
   0  -3 -10   -6.50   35.10
   0  -3  10    3.50   40.10
   0   3  10  -38.60   41.50
   1  -3  10  213.98   52.19
  -1  -3 -10  409.86   54.69
  -1  -3 -10  200.98   46.60
   1   3  10  150.18   50.69
  -2  -3 -10  343.67   55.59
  -2  -3 -10  353.26   59.59
   2  -3  10  328.47   57.59
   2   3  10  268.17   61.89
   3  -3  10  -35.50   41.30
  -3  -3 -10   38.00   32.10
  -3  -3 -10  -10.70   33.20
   3   3  10  -43.90   43.60
  -4  -3 -10   41.90   36.40
   4  -3  10   61.59   44.10
  -4  -3 -10   36.60   32.60
   4   3  10   -7.80   47.30
   5  -3  10  110.69   48.30
  -5  -3 -10   25.80   37.30
   5   3  10   57.49   50.49
  -6  -3 -10   29.90   39.00
   6   3  10   36.60   50.39
   5  -4 -10   -9.30   37.30
   5  -4 -10  -43.40   38.30
  -5  -4  10   42.60   50.39
   4  -4 -10  -10.60   44.60
   4  -4 -10  148.89   46.40
  -4  -4  10   80.19   48.10
  -4   4  10  -16.60   52.59
  -3  -4  10  -32.10   44.50
   3  -4 -10   20.00   40.00
   3  -4 -10   49.00   42.50
   2  -4 -10   96.79   48.20
   2  -4 -10  117.99   56.29
  -2  -4  10  114.09   49.60
  -2   4  10  102.69   49.99
   1  -4 -10   29.60   44.90
  -1  -4  10   51.19   46.30
   1  -4 -10    4.50   46.10
  -1   4  10  -32.00   47.50
   0  -4 -10    1.90   42.30
   0  -4 -10   62.99   45.70
   0  -4  10   -4.80   44.20
   0   4  10   63.79   47.90
  15   0 -11    1.20   40.50
 -15   0  11   33.50   41.30
  15   0 -11   -3.10   47.00
  14   0 -11  -24.70   38.30
  14   0 -11  -65.99   43.10
 -14   0  11   15.70   42.20
 -13   0  11   18.00   40.90
 -13   0  11   46.40   37.00
  13   0 -11  -16.60   38.00
  13   0 -11  -41.60   40.60
 -12   0  11   15.90   34.90
  12   0 -11   -0.50   36.50
  12   0 -11    1.00   46.20
 -12   0  11   39.40   37.50
 -11   0  11  -37.40   33.20
  11   0 -11   -8.90   39.00
 -11   0  11   28.00   35.20
  11   0 -11  -25.70   34.60
 -10   0  11  -24.10   32.20
  10   0 -11  -14.10   32.80
  10   0 -11  -79.29   33.10
 -10   0  11    0.60   33.90
  -9   0  11  -52.49   30.00
  -9   0  11  -11.50   30.30
   9   0 -11   48.70   33.50
  -8   0  11  -11.50   28.80
   8   0 -11    3.00   30.30
   8   0 -11  -33.30   29.00
  -8   0  11   10.80   29.20
  -7   0  11  -10.10   28.50
  -7   0  11   19.30   29.10
   7   0 -11   22.40   28.40
   7   0 -11  -17.10   26.60
   6   0 -11    8.10   28.00
  -6   0  11  -11.70   30.60
   6   0 -11   44.90   27.30
  -6   0  11  -30.50   28.50
   5   0 -11    8.70   24.80
   5   0 -11   -5.30   17.50
  -5   0  11  -39.60   27.60
  -5   0  11  -20.40   28.30
   5   0 -11   20.60   29.20
   4   0 -11  -31.30   27.80
  -4   0  11   23.20   28.40
   4   0 -11   23.20   17.50
   4   0 -11    6.10   24.00
  -4   0  11   47.40   27.60
   3   0 -11  -11.20   21.70
   3   0 -11    9.00   28.80
  -3   0  11  -27.30   26.90
  -2   0  11   -3.20   26.60
   2   0 -11   14.80   22.70
   2   0 -11  -27.50   27.30
   1   0 -11  -24.40   19.60
  -1   0  11   23.50   31.30
   1   0 -11  -30.60   26.90
   0   0 -11  -23.70   27.30
   0   0  11    8.40   34.30
   1   0  11   -3.00   31.30
  -1   0 -11   35.70   29.30
   1   0  11    5.30   14.70
   2   0  11    5.80   33.60
  -2   0 -11   -4.80   29.40
   2   0  11  -26.30   17.00
  -3   0 -11    8.10   26.90
   3   0  11  -45.50   33.10
   3   0  11  -14.00   22.10
  -4   0 -11  -16.90   27.20
   4   0  11    2.20   22.40
   4   0  11  -30.60   36.10
  -5   0 -11    6.00   27.90
   5   0  11   14.10   39.30
   5   0  11   19.00   25.50
  -6   0 -11   41.10   29.00
   6   0  11  -38.00   39.60
   6   0  11   24.80   26.80
  -7   0 -11  -29.60   27.10
   7   0  11   -0.90   28.10
   7   0  11   15.70   43.10
  -8   0 -11  -36.80   26.00
   8   0  11  -13.80   40.80
   8   0  11   25.70   31.30
   9   0  11  -12.20   43.80
   9   0  11  -28.30   30.00
 -15  -1  11   11.90   42.10
  15  -1 -11   64.09   42.10
 -15   1  11   42.70   46.40
  15   1 -11   23.90   40.70
  15   1 -11    6.10   47.60
 -14  -1  11  -18.90   38.30
  14  -1 -11  -45.70   35.50
 -14  -1  11  -40.40   39.10
  14   1 -11  -59.89   36.20
 -14   1  11  -22.00   38.40
  14   1 -11  -19.50   42.40
 -13  -1  11  150.68   46.40
  13  -1 -11  245.08   45.80
 -13  -1  11  128.39   46.80
  13   1 -11  178.78   45.10
 -13   1  11  161.98   48.50
  13   1 -11  134.89   49.00
 -12  -1  11  -25.20   35.40
  12  -1 -11    8.80   35.60
  12  -1 -11   23.80   28.90
 -12  -1  11  -25.80   37.50
  12   1 -11  -17.90   37.70
 -12   1  11   -3.50   34.10
 -12   1  11  -19.50   39.70
  12   1 -11  -33.60   32.20
  11  -1 -11   17.80   28.70
 -11  -1  11   47.70   38.60
 -11  -1  11   15.90   33.90
  11  -1 -11   48.50   37.00
  11   1 -11   61.49   34.90
 -11   1  11   17.40   32.40
 -11   1  11   41.10   38.90
  11   1 -11   53.09   36.20
  10  -1 -11  303.97   47.90
  10  -1 -11  335.07   47.80
 -10  -1  11  212.88   44.20
 -10  -1  11  306.97   49.10
  10   1 -11  236.88   45.00
  10   1 -11  267.47   43.90
 -10   1  11  213.78   49.20
 -10   1  11  264.47   44.00
  -9  -1  11  192.18   42.20
  -9  -1  11  102.59   37.10
   9  -1 -11   96.99   36.50
   9  -1 -11  100.09   35.20
   9   1 -11  154.58   34.80
   9   1 -11  102.29   35.80
  -9   1  11  168.38   35.30
  -9   1  11  125.09   40.00
   8  -1 -11  257.37   44.80
   8  -1 -11  197.38   41.20
  -8  -1  11  405.06   49.99
  -8  -1  11  312.67   53.29
  -8   1  11  308.37   47.50
   8   1 -11  289.57   43.70
  -8   1  11  198.88   45.70
   8   1 -11  369.76   44.80
   7  -1 -11  117.09   34.70
  -7  -1  11  139.79   37.70
   7  -1 -11  181.58   37.70
  -7  -1  11  143.59   35.40
   7   1 -11  131.09   29.30
  -7   1  11  138.69   40.50
  -7   1  11  185.38   35.00
   7   1 -11  172.08   35.60
  -6  -1  11   28.10   33.10
  -6  -1  11    9.20   28.50
   6  -1 -11    0.50   28.80
   6  -1 -11   28.30   28.80
  -6   1  11   34.60   25.80
  -6   1  11   57.99   34.00
   6   1 -11   24.30   27.10
   6   1 -11   22.90   23.50
   5  -1 -11  403.66   54.79
   5  -1 -11  443.46   55.19
  -5  -1  11  392.76   58.29
  -5  -1  11  428.66   54.09
   5   1 -11  455.85   51.89
  -5   1  11  323.37   58.69
  -5   1  11  500.85   52.39
   5   1 -11  391.86   45.20
  -4  -1  11   27.00   36.30
   4  -1 -11    4.30   25.80
  -4  -1  11   16.70   27.50
   4  -1 -11    7.20   22.90
   4  -1 -11  -14.10   25.50
   4   1 -11   22.70   24.90
  -4   1  11   49.30   27.00
   3  -1 -11  431.86   58.49
   3  -1 -11  689.83   63.69
  -3  -1  11  657.73   70.09
  -3  -1  11  592.34   65.99
   3  -1 -11  543.95   66.39
   3   1 -11  669.33   62.29
  -3   1  11  648.64   67.49
  -2  -1  11  207.58   38.20
   2  -1 -11  198.48   31.20
   2  -1 -11   88.69   28.40
   2  -1 -11  149.09   34.20
   2   1 -11  148.19   28.00
  -2   1  11  178.98   35.80
  -1  -1  11   50.79   31.50
   1  -1 -11   52.79   26.00
   1  -1 -11   33.50   27.30
   1  -1 -11   13.60   22.90
  -1   1  11   22.80   31.30
  -1   1  11   -2.40   22.00
   1   1 -11  -23.70   19.30
   0  -1 -11   71.69   33.00
   0  -1  11  134.99   35.60
   0  -1 -11   53.99   28.20
   0  -1 -11   95.49   25.00
   0   1  11   99.89   27.20
   0   1  11   94.29   35.20
  -1  -1 -11  141.89   38.10
  -1  -1 -11  160.68   26.80
  -1  -1 -11  210.28   38.70
   1  -1  11  197.08   40.20
   1   1  11  133.19   30.90
   1   1  11  215.58   42.90
  -2  -1 -11   -3.10   27.30
   2  -1  11  -17.40   30.90
   2  -1  11    1.20   14.00
   2  -1  11   -2.00   14.30
   2   1  11   17.70   36.20
   2   1  11   25.70   26.00
   3  -1  11  -35.70   30.60
   3  -1  11   22.30   19.20
  -3  -1 -11    5.00   26.60
   3   1  11    5.10   31.20
   3   1  11   19.60   42.10
   4  -1  11  222.28   35.70
  -4  -1 -11  181.48   39.00
   4  -1  11  187.98   47.90
   4   1  11  276.97   57.59
   4   1  11  176.58   39.40
  -5  -1 -11   46.10   29.90
   5  -1  11   79.69   28.60
   5  -1  11   57.29   44.10
   5   1  11   32.00   50.99
   5   1  11   43.50   35.00
   6  -1  11  132.49   34.60
  -6  -1 -11   91.99   33.70
   6  -1  11   94.79   44.30
   6   1  11  175.58   60.79
   6   1  11  167.78   42.20
  -7  -1 -11   26.20   31.30
   7  -1  11   33.30   40.50
   7  -1  11   10.30   29.40
   7   1  11   -2.80   52.99
   7   1  11    2.80   38.80
  -8  -1 -11    6.70   31.70
   8  -1  11    0.70   45.30
   8  -1  11   56.59   42.20
   8   1  11   34.70   39.70
   8   1  11  -38.80   53.59
   9  -1  11  307.57   56.89
   9   1  11  425.16   78.29
   9   1  11  284.77   58.39
 -13  -2  11   45.20   41.80
  13  -2 -11   -9.00   37.10
 -13  -2  11   51.59   41.40
  13   2 -11   -5.40   42.60
 -13   2  11  -53.09   42.80
  13   2 -11   23.00   39.50
 -12  -2  11   61.49   41.90
 -12  -2  11   18.80   42.60
  12  -2 -11   30.80   37.90
  12   2 -11  -11.30   37.30
 -12   2  11   42.70   46.30
  12   2 -11    7.30   40.60
  11  -2 -11  107.09   34.50
 -11  -2  11   57.99   44.00
  11  -2 -11  171.98   43.20
 -11  -2  11  185.08   47.20
  11   2 -11  155.68   42.90
  11   2 -11  110.99   43.30
 -11   2  11   66.69   49.00
  10  -2 -11  129.79   44.00
  10  -2 -11  166.58   37.60
 -10  -2  11  221.48   46.10
 -10  -2  11  194.68   47.30
 -10   2  11  210.38   49.70
  10   2 -11   95.29   40.00
  10   2 -11  198.28   43.90
  -9  -2  11   -2.70   38.00
   9  -2 -11   61.09   37.80
  -9  -2  11   53.09   35.00
   9  -2 -11   57.19   31.50
   9   2 -11   39.00   33.50
   9   2 -11   69.39   39.10
  -9   2  11   32.30   41.10
  -8  -2  11  101.69   37.00
  -8  -2  11  108.19   42.30
   8  -2 -11   70.89   36.60
   8  -2 -11   95.59   37.00
   8   2 -11   80.49   33.10
   8   2 -11   40.20   37.00
  -8   2  11  107.79   29.70
  -8   2  11   30.80   38.60
  -7  -2  11   69.49   38.70
  -7  -2  11  165.28   37.40
   7  -2 -11  141.59   39.20
   7  -2 -11  174.48   37.80
   7   2 -11   68.39   37.70
  -7   2  11  115.69   29.60
   7   2 -11  128.59   34.10
  -7   2  11  157.48   45.00
   6  -2 -11  109.69   36.30
  -6  -2  11  112.19   39.40
   6  -2 -11   98.19   37.70
  -6  -2  11  144.69   35.30
  -6   2  11  103.19   29.50
   6   2 -11  100.29   39.80
  -6   2  11   53.69   40.60
   6   2 -11  161.48   34.50
  -5  -2  11   77.89   31.20
   5  -2 -11  103.19   38.70
   5  -2 -11   97.99   35.30
  -5  -2  11   64.09   38.20
   5   2 -11   44.00   33.60
   5   2 -11   51.39   30.40
  -5   2  11   51.09   27.90
  -5   2  11   -8.20   37.70
   4  -2 -11  953.70  100.79
  -4  -2  11 1119.79   95.79
   4  -2 -11 1155.48   99.89
  -4  -2  11  962.20  100.79
  -4   2  11 1056.89   96.49
   4   2 -11  955.20   95.79
  -3  -2  11  420.96   53.79
   3  -2 -11  434.46   61.09
   3  -2 -11  447.06   59.09
  -3  -2  11  316.77   56.39
   3   2 -11  456.05   54.39
  -3   2  11  554.74   59.69
   2  -2 -11    2.10   29.00
   2  -2 -11   14.20   32.80
  -2  -2  11   99.39   37.90
  -2   2  11   84.49   35.70
   2   2 -11   15.80   25.20
  -2   2  11   36.10   33.70
  -1  -2  11  818.32   80.89
  -1  -2  11  764.82   91.19
   1  -2 -11 1001.60   84.59
   1  -2 -11  897.31   89.59
  -1   2  11  809.82   85.49
  -1   2  11  841.72   89.89
   0  -2 -11  981.10   84.79
   0  -2 -11  874.21   90.29
   0  -2  11  671.23   79.99
   0  -2  11 1000.50   90.99
   0   2  11  927.11   94.89
   0   2  11  843.92   89.09
  -1  -2 -11   86.19   36.80
   1  -2  11  111.89   45.10
  -1  -2 -11  115.89   29.90
   1   2  11   48.30   39.40
   1   2  11  150.48   49.40
  -2  -2 -11   29.00   25.00
  -2  -2 -11   17.90   34.20
   2  -2  11    2.90   38.50
   2   2  11  -18.10   34.50
   3  -2  11  340.87   59.99
  -3  -2 -11  360.86   43.80
  -3  -2 -11  368.06   60.59
   3   2  11  239.88   53.49
   4  -2  11  -26.50   38.30
  -4  -2 -11  -23.50   34.50
   4   2  11   12.70   39.40
   5  -2  11  115.39   45.50
  -5  -2 -11  163.68   41.80
   5   2  11  164.88   48.70
  -6  -2 -11   60.89   37.60
   6  -2  11   -4.20   40.40
   6   2  11   41.60   44.00
   7  -2  11   72.59   43.80
  -7  -2 -11   81.69   39.50
   7   2  11   -9.20   45.50
   8  -2  11   53.09   42.60
  -8  -2 -11  115.89   42.70
   8   2  11   51.49   50.29
  11  -3 -11   -6.40   40.40
 -11  -3  11   46.90   40.30
 -11  -3  11    0.00   41.20
 -11   3  11   57.59   53.29
  11   3 -11   85.39   39.80
  11   3 -11   69.79   48.50
 -10  -3  11  -63.99   34.80
  10  -3 -11  -21.40   39.90
  10  -3 -11  -45.90   35.70
 -10  -3  11   22.20   41.40
  10   3 -11   12.60   47.50
  10   3 -11    4.90   35.00
 -10   3  11   57.29   50.29
   9  -3 -11  104.49   45.80
  -9  -3  11  109.49   40.80
   9  -3 -11  103.79   42.90
  -9  -3  11   74.19   45.60
  -9   3  11  159.18   53.19
   9   3 -11  148.29   42.10
   9   3 -11   91.99   51.39
   8  -3 -11  443.76   63.49
   8  -3 -11  267.77   51.39
  -8  -3  11  202.98   53.39
  -8  -3  11  308.27   55.19
  -8   3  11  280.97   57.79
   8   3 -11  422.56   58.89
   8   3 -11  150.28   55.69
   7  -3 -11  -61.09   35.00
   7  -3 -11   30.60   37.20
  -7  -3  11  -17.00   39.90
  -7  -3  11   39.80   35.40
   7   3 -11    5.40   47.50
   7   3 -11  101.79   37.60
  -7   3  11   13.10   43.30
  -6  -3  11   87.29   43.60
   6  -3 -11   37.10   36.90
   6  -3 -11   65.39   38.10
   6   3 -11   28.50   37.30
   6   3 -11   24.00   46.20
  -6   3  11   46.70   46.60
  -5  -3  11    6.40   41.30
   5  -3 -11    7.10   34.70
   5  -3 -11  -33.40   36.10
   5   3 -11    2.40   32.80
  -5   3  11   57.49   38.20
  -5   3  11   13.80   41.70
   5   3 -11  -41.80   42.20
  -4  -3  11   46.10   41.80
   4  -3 -11   29.10   35.70
   4  -3 -11   53.79   39.40
   4   3 -11    2.30   37.30
   4   3 -11   43.30   37.60
  -4   3  11   34.40   34.60
   3  -3 -11   41.20   39.30
   3  -3 -11  -39.50   34.50
  -3  -3  11   25.60   40.70
  -3   3  11   33.50   36.90
   3   3 -11   38.60   36.10
   2  -3 -11  223.98   46.10
  -2  -3  11  201.08   51.09
   2  -3 -11  222.58   46.20
  -2   3  11  157.28   48.60
  -2   3  11  122.39   47.90
   1  -3 -11  117.99   41.20
   1  -3 -11   74.09   37.10
  -1  -3  11   70.59   44.10
  -1   3  11   -6.40   38.00
  -1   3  11   76.09   49.00
   0  -3 -11   44.90   35.30
   0  -3 -11   25.50   37.00
   0  -3  11   54.79   43.70
   0   3  11   11.10   44.20
  -1  -3 -11  892.21   86.39
  -1  -3 -11  869.21   91.89
   1  -3  11  843.12   95.49
   1   3  11  579.74   91.79
  -2  -3 -11   58.89   34.10
   2  -3  11   16.70   42.70
  -2  -3 -11   78.99   43.00
   2   3  11   19.00   49.99
  -3  -3 -11  530.15   72.09
  -3  -3 -11  455.65   62.39
   3  -3  11  417.96   72.29
   3   3  11  436.96   79.59
   4  -3  11   88.29   49.20
  -4  -3 -11   40.80   36.30
  -4  -3 -11  -11.70   37.50
   4   3  11  -35.70   45.70
   5  -3  11   52.49   47.80
  -5  -3 -11   16.80   41.70
   5   3  11    5.70   48.80
  15   0 -12  286.67   63.69
  15   0 -12  224.88   53.39
 -15   0  12  181.38   51.69
 -14   0  12    1.90   37.80
 -14   0  12   50.69   43.10
  14   0 -12   64.49   42.10
  14   0 -12  111.99   52.59
  13   0 -12  896.21   92.99
 -13   0  12  751.82   83.69
  13   0 -12  807.82   88.59
 -13   0  12  481.95   86.29
 -12   0  12   25.30   38.20
 -12   0  12   12.50   35.90
  12   0 -12  -14.70   43.00
  12   0 -12   58.79   39.80
 -11   0  12   72.09   37.90
  11   0 -12   90.49   45.90
  11   0 -12   66.59   40.40
 -11   0  12   84.09   38.50
 -10   0  12  385.76   66.79
  10   0 -12  465.65   67.69
 -10   0  12  512.65   63.19
  10   0 -12  513.05   68.49
  -9   0  12  117.19   39.50
   9   0 -12  209.48   41.40
  -9   0  12  215.18   41.50
   8   0 -12  189.58   37.60
  -8   0  12  101.29   38.10
   8   0 -12  107.99   35.80
  -8   0  12  147.79   38.80
  -7   0  12   74.89   35.90
   7   0 -12  170.48   38.30
  -7   0  12  194.68   38.10
   7   0 -12  146.39   34.90
  -6   0  12  201.18   40.90
  -6   0  12  215.28   40.20
   6   0 -12  238.78   41.90
   6   0 -12  192.58   36.90
   5   0 -12 2338.77  198.68
   5   0 -12 2509.55  194.08
  -5   0  12 2308.47  194.98
  -5   0  12 2118.69  196.28
  -4   0  12 1075.79  108.59
   4   0 -12 1241.98  105.99
  -4   0  12 1295.77  108.89
   4   0 -12 1143.79  112.19
  -3   0  12  521.65   63.09
   3   0 -12  615.94   68.49
   3   0 -12  610.04   60.79
   2   0 -12  709.03   82.99
   2   0 -12  848.32   76.79
  -2   0  12  887.41   83.39
   1   0 -12  117.29   35.60
   1   0 -12  186.28   27.90
  -1   0  12   84.09   32.40
   0   0  12  -46.90   34.30
   0   0 -12   15.40   29.40
   1   0  12  801.62   70.09
  -1   0 -12  789.12   83.49
   1   0  12  882.11   86.79
  -2   0 -12  204.28   41.70
   2   0  12  315.87   52.49
   2   0  12  258.77   34.50
  -3   0 -12  249.08   45.80
   3   0  12  375.06   62.29
   3   0  12  320.47   40.00
   4   0  12 1416.76  135.19
  -4   0 -12 1498.55  130.39
   4   0  12 1396.86  123.39
  -5   0 -12   29.00   30.30
   5   0  12  -20.00   25.00
   5   0  12  -30.40   38.20
   6   0  12  264.47   42.70
   6   0  12  201.78   51.09
  -6   0 -12  181.78   41.70
   7   0  12  148.29   52.59
  -7   0 -12  186.88   40.20
   7   0  12  257.57   47.00
   8   0  12  -62.99   42.00
   8   0  12  -53.29   47.60
  -8   0 -12  -25.60   28.70
   9   0  12  100.09   51.49
  14  -1 -12  -42.80   36.70
 -14  -1  12    6.20   38.70
 -14  -1  12    3.70   38.90
  14   1 -12    9.70   44.50
 -14   1  12    8.00   45.20
  14   1 -12  -25.40   37.70
 -13  -1  12   88.59   44.40
 -13  -1  12   15.80   42.20
  13  -1 -12   84.39   41.20
  13   1 -12   61.49   43.80
  13   1 -12   27.30   37.60
 -13   1  12   22.80   44.30
 -12  -1  12   87.89   40.50
  12  -1 -12  232.88   45.40
  12  -1 -12   57.29   33.70
 -12  -1  12   59.69   42.00
  12   1 -12  244.48   47.90
  12   1 -12  157.98   42.90
 -12   1  12  186.68   44.30
 -12   1  12  104.59   45.30
 -11  -1  12  240.38   49.60
  11  -1 -12  240.48   47.40
 -11  -1  12  167.88   45.30
  11  -1 -12  231.28   41.00
  11   1 -12  350.66   49.00
 -11   1  12  248.78   44.20
  11   1 -12  155.18   44.20
 -11   1  12  156.38   50.69
  10  -1 -12   39.20   35.10
  10  -1 -12   36.00   32.00
 -10  -1  12   41.10   35.50
 -10  -1  12    5.60   37.80
 -10   1  12   54.59   33.00
  10   1 -12   35.40   32.50
 -10   1  12   54.09   38.60
  10   1 -12   21.50   35.00
   9  -1 -12  -44.30   29.50
  -9  -1  12   14.70   33.20
  -9  -1  12    5.30   33.10
   9  -1 -12  -40.00   32.20
   9   1 -12    8.90   28.10
  -9   1  12    3.40   30.10
  -9   1  12    1.40   36.80
   9   1 -12  -36.80   29.50
   8  -1 -12  563.44   70.89
   8  -1 -12  701.73   73.39
  -8  -1  12  672.23   71.49
  -8  -1  12  621.84   71.59
  -8   1  12  494.25   75.29
  -8   1  12  512.25   67.79
   8   1 -12  653.93   63.19
   8   1 -12  657.53   70.59
  -7  -1  12  208.98   39.00
   7  -1 -12  242.18   40.30
  -7  -1  12  203.58   40.80
   7  -1 -12  112.29   37.80
  -7   1  12  196.98   37.40
   7   1 -12  186.58   38.70
  -7   1  12  126.49   41.10
   7   1 -12  129.19   29.30
  -6  -1  12   -9.60   27.10
   6  -1 -12   62.29   32.60
  -6  -1  12   30.60   34.10
   6  -1 -12   53.49   33.60
  -6   1  12   17.30   27.40
   6   1 -12   18.10   22.00
   6   1 -12   18.80   28.80
  -6   1  12  146.09   39.90
  -5  -1  12  637.44   75.89
   5  -1 -12  685.93   75.99
  -5  -1  12  690.63   74.19
   5  -1 -12  756.12   74.39
  -5   1  12  638.94   78.39
  -5   1  12  772.72   71.39
   5   1 -12  670.43   70.89
  -4  -1  12  142.69   38.50
  -4  -1  12   67.59   32.00
   4  -1 -12   48.60   30.20
   4  -1 -12   61.19   29.60
   4  -1 -12  -14.00   26.30
  -4   1  12   22.70   30.20
   4   1 -12   52.49   28.20
   3  -1 -12  370.76   53.29
   3  -1 -12  244.08   43.80
   3  -1 -12  414.76   49.90
  -3  -1  12  365.86   56.79
  -3  -1  12  290.87   51.99
  -3   1  12  424.16   54.89
   3   1 -12  387.86   48.20
  -2  -1  12 1088.99   96.39
   2  -1 -12  900.71   96.59
   2  -1 -12  991.20   91.59
  -2   1  12 1044.80   96.99
   2   1 -12 1004.00   89.89
  -1  -1  12  375.46   51.29
   1  -1 -12  202.88   43.50
   1  -1 -12  364.86   42.50
   1  -1 -12  190.98   40.30
   1   1 -12  282.87   38.30
  -1   1  12  322.27   54.19
  -1   1  12  305.57   41.70
   0  -1 -12  211.18   44.10
   0  -1 -12  389.66   44.90
   0  -1 -12  406.96   54.79
   0  -1  12  358.86   55.79
   0   1  12  423.56   47.80
   0   1  12  413.36   58.19
   1  -1  12   18.70   34.90
  -1  -1 -12  -11.20   20.20
  -1  -1 -12   15.70   29.90
   1   1  12   70.39   28.00
   1   1  12   27.00   38.60
   2  -1  12  112.29   40.00
  -2  -1 -12   52.09   32.30
   2   1  12  137.49   42.10
   2   1  12   41.00   31.40
   3  -1  12   77.59   39.70
  -3  -1 -12  157.88   36.00
   3  -1  12  119.49   23.70
   3   1  12  110.49   31.20
   3   1  12  213.18   47.70
  -4  -1 -12  419.76   57.89
   4  -1  12  256.57   58.19
   4  -1  12  373.36   59.59
   4   1  12  442.66   76.69
   4   1  12  379.46   57.59
   5  -1  12  110.89   47.10
  -5  -1 -12   82.49   33.90
   5   1  12  170.68   55.79
   5   1  12   22.10   35.10
   6  -1  12   -9.40   44.00
  -6  -1 -12    4.00   29.70
   6   1  12   -5.20   51.99
   6   1  12   29.40   36.10
   7  -1  12  229.08   55.09
  -7  -1 -12  145.99   39.40
   7   1  12   81.49   43.60
   7   1  12  139.89   58.49
   8  -1  12  222.38   53.69
  -8  -1 -12  146.39   42.50
   8   1  12  254.37   52.89
   8   1  12  201.38   64.99
 -13  -2  12    2.10   43.20
  13  -2 -12  -51.99   36.40
 -13  -2  12   -6.20   40.90
 -13   2  12   14.00   49.80
  13   2 -12   51.59   44.80
  13   2 -12   50.49   41.40
 -12  -2  12   14.50   41.20
  12  -2 -12  -23.10   35.80
 -12  -2  12   49.80   43.50
  12   2 -12  -59.69   37.50
  12   2 -12  -16.40   38.10
 -12   2  12   28.70   45.70
  11  -2 -12   66.69   40.60
  11  -2 -12   -2.40   31.90
 -11  -2  12   -9.20   37.20
 -11  -2  12   25.30   39.10
 -11   2  12  -33.70   39.90
  11   2 -12   33.10   39.50
  11   2 -12  -32.70   33.70
 -10  -2  12   27.20   37.70
  10  -2 -12   26.40   37.50
  10  -2 -12   49.30   33.70
 -10  -2  12   18.20   36.80
  10   2 -12   36.00   36.00
 -10   2  12   42.20   43.60
  10   2 -12   41.10   39.30
  -9  -2  12   25.10   37.30
   9  -2 -12  -22.20   29.50
  -9  -2  12    3.10   33.10
   9  -2 -12   11.90   36.60
   9   2 -12  -31.90   35.90
   9   2 -12   36.60   33.40
  -9   2  12    2.30   38.50
   8  -2 -12   34.20   32.20
  -8  -2  12   33.90   33.90
  -8  -2  12   31.50   38.80
   8  -2 -12  114.69   39.20
   8   2 -12   50.99   33.60
  -8   2  12   25.80   31.10
   8   2 -12    7.60   33.60
  -8   2  12   56.09   42.70
   7  -2 -12   72.49   39.20
   7  -2 -12   28.50   34.50
  -7  -2  12    7.00   33.00
  -7  -2  12   85.89   39.30
   7   2 -12   79.29   40.00
  -7   2  12   40.30   41.90
   7   2 -12   24.10   31.00
  -7   2  12   56.19   27.40
   6  -2 -12   31.50   34.50
   6  -2 -12   10.10   35.50
  -6  -2  12   64.99   32.30
  -6  -2  12  -16.00   36.10
  -6   2  12   11.40   40.80
   6   2 -12   37.70   30.20
   6   2 -12   -5.30   34.10
  -6   2  12   26.60   28.10
  -5  -2  12  -29.40   28.30
  -5  -2  12   16.10   34.50
   5  -2 -12   13.90   32.20
   5  -2 -12   32.10   35.60
  -5   2  12  -17.60   28.00
   5   2 -12  -44.60   27.70
   5   2 -12  -27.00   30.40
  -5   2  12  -28.10   37.30
  -4  -2  12   33.10   37.90
  -4  -2  12   83.59   30.90
   4  -2 -12   39.30   32.50
   4  -2 -12   83.59   37.10
   4   2 -12    9.70   27.80
   4   2 -12   23.20   20.70
  -4   2  12   63.79   35.50
  -3  -2  12   17.20   27.40
  -3  -2  12   46.00   37.60
   3  -2 -12  -15.10   31.30
   3  -2 -12    5.60   34.50
   3   2 -12   -2.60   27.50
  -3   2  12  -46.10   33.70
  -2  -2  12   39.80   39.30
   2  -2 -12   18.40   35.10
  -2  -2  12   33.60   27.80
   2  -2 -12   49.70   31.60
  -2   2  12   53.79   36.50
   2   2 -12    3.80   25.00
  -2   2  12   31.20   34.60
   1  -2 -12   88.99   39.10
  -1  -2  12   81.59   30.90
   1  -2 -12  109.79   33.00
  -1  -2  12  149.59   48.60
  -1   2  12   59.29   35.90
  -1   2  12   93.79   40.50
   0  -2  12  108.49   43.50
   0  -2 -12  105.59   31.10
   0  -2  12   47.10   30.00
   0  -2 -12  188.08   43.00
   0   2  12  122.09   40.30
   0   2  12  175.58   46.70
  -1  -2 -12    8.20   34.90
  -1  -2 -12   33.00   27.70
   1  -2  12  -23.30   39.50
   1   2  12   27.50   46.60
   1   2  12   27.40   39.80
  -2  -2 -12   -6.20   35.10
  -2  -2 -12   30.60   25.70
   2  -2  12   45.00   42.10
   2   2  12  -43.40   36.70
   2   2  12   86.09   53.19
  -3  -2 -12   12.80   35.10
   3  -2  12   -2.30   39.70
   3   2  12   14.60   41.20
   4  -2  12  109.79   45.60
  -4  -2 -12   73.09   38.40
   4   2  12   16.50   40.30
   5  -2  12  -20.30   41.80
  -5  -2 -12   54.29   36.20
   5   2  12   41.40   39.00
   6  -2  12   26.90   45.90
  -6  -2 -12   44.80   38.80
   6   2  12  -12.20   43.30
   7  -2  12  -15.70   43.10
  -7  -2 -12  107.19   43.70
   7   2  12   22.60   49.50
 -10  -3  12   16.00   43.80
 -10  -3  12   32.00   40.20
  10  -3 -12  -19.20   38.10
  10  -3 -12   18.30   40.40
  10   3 -12    9.00   35.10
 -10   3  12   20.40   48.40
   9  -3 -12   36.60   45.50
   9  -3 -12   60.69   39.20
  -9  -3  12    5.80   43.30
  -9  -3  12   87.89   47.90
  -9   3  12   24.60   47.70
   9   3 -12   97.29   39.90
   8  -3 -12   13.60   39.90
   8  -3 -12  -29.10   36.40
  -8  -3  12   36.10   42.00
   8   3 -12    7.90   36.10
  -8   3  12    0.10   42.20
   7  -3 -12   89.69   43.30
   7  -3 -12   52.39   39.70
  -7  -3  12   24.70   43.20
   7   3 -12   39.60   36.30
  -7   3  12   67.89   47.10
  -6  -3  12   45.30   44.60
   6  -3 -12   52.39   37.90
   6  -3 -12   34.60   38.60
   6   3 -12  105.39   39.70
  -6   3  12   75.39   47.20
  -5  -3  12   38.10   44.00
   5  -3 -12  -42.80   33.80
   5  -3 -12    7.90   38.70
  -5   3  12   11.10   44.20
   5   3 -12    5.40   35.80
   4  -3 -12  105.69   42.40
   4  -3 -12   61.99   38.50
  -4  -3  12   12.70   40.60
  -4   3  12   26.20   38.20
   4   3 -12   94.19   40.30
   3  -3 -12   24.30   39.90
   3  -3 -12   67.99   38.30
  -3  -3  12   12.20   44.10
  -3   3  12   68.99   40.40
   2  -3 -12   14.90   37.20
  -2  -3  12   66.49   45.40
   2  -3 -12    2.20   37.70
  -2   3  12   17.00   42.10
  -2   3  12   96.99   45.10
   1  -3 -12   62.79   40.70
  -1  -3  12   15.60   43.60
   1  -3 -12   28.30   39.70
  -1   3  12    1.50   46.50
  -1   3  12   55.89   41.20
   0  -3 -12    7.50   37.90
   0  -3 -12   44.60   42.70
   0  -3  12  -93.39   42.70
   0   3  12   12.30   40.70
   0   3  12    8.20   50.59
  -1  -3 -12   18.80   35.70
  -1  -3 -12    2.30   42.40
   1  -3  12    6.60   45.10
   1   3  12   56.49   46.80
  -2  -3 -12    8.30   37.40
  -2  -3 -12   -4.40   40.00
   2  -3  12   69.29   47.60
   2   3  12  -48.20   44.40
  -3  -3 -12  -64.49   40.30
   3  -3  12   38.80   47.30
  -3  -3 -12   -2.80   34.90
   3   3  12   18.10   48.70
   4  -3  12   10.40   49.90
  -4  -3 -12  -32.40   40.30
   4   3  12   25.20   49.40
  14   0 -13  -39.40   43.20
 -14   0  13  -10.90   37.00
 -14   0  13  -57.09   41.30
  14   0 -13   35.60   43.20
  13   0 -13  -22.10   42.60
  13   0 -13   16.40   40.30
 -13   0  13   23.10   40.90
 -13   0  13   43.90   38.90
  12   0 -13  -20.10   44.90
  12   0 -13   36.80   40.60
 -12   0  13   10.70   37.20
 -12   0  13   -6.60   37.40
  11   0 -13   20.40   43.00
 -11   0  13   17.80   36.30
  11   0 -13  -33.00   36.70
 -11   0  13    7.10   35.80
  10   0 -13  -14.30   36.10
 -10   0  13  -19.50   34.70
  10   0 -13   52.29   37.60
 -10   0  13  -46.40   31.70
  -9   0  13  -25.10   32.50
  -9   0  13   -6.00   34.40
   9   0 -13   45.00   35.00
   9   0 -13   -3.50   33.00
  -8   0  13   10.20   32.40
   8   0 -13  -27.40   32.20
  -8   0  13   12.20   33.60
   8   0 -13   26.80   35.50
  -7   0  13   34.70   33.30
  -7   0  13   -4.30   33.30
   7   0 -13   40.10   31.40
   7   0 -13   41.50   34.50
   6   0 -13   54.49   29.70
   6   0 -13  -13.30   30.70
  -6   0  13   17.60   34.00
  -6   0  13   10.60   34.90
   5   0 -13  -34.80   26.70
   5   0 -13  -23.60   32.20
  -5   0  13   18.80   33.10
  -5   0  13   47.00   33.20
   5   0 -13   73.19   20.60
   4   0 -13  -18.30   25.40
   4   0 -13  -56.59   32.60
  -4   0  13    0.10   32.70
  -4   0  13   13.90   31.80
  -3   0  13   -2.40   31.90
   3   0 -13   -0.40   32.20
   3   0 -13   14.40   26.40
   2   0 -13    1.90   31.60
   2   0 -13  -22.50   23.60
  -2   0  13    0.10   30.30
   1   0 -13   -5.00   33.70
  -1   0  13    1.50   31.30
   1   0 -13  -10.80   23.50
   0   0 -13  -30.60   29.10
   0   0  13   22.70   39.00
   1   0  13  -46.70   16.10
   1   0  13   -5.50   36.70
  -1   0 -13  -33.80   28.10
  -2   0 -13  -13.00   31.00
   2   0  13   12.00   18.30
   2   0  13    3.10   37.70
  -3   0 -13   41.60   33.20
   3   0  13   22.10   40.90
   3   0  13  -14.60   22.90
   4   0  13   66.69   32.90
  -4   0 -13  -49.20   29.50
   4   0  13  115.39   47.70
  -5   0 -13   14.30   33.40
   5   0  13   -5.70   41.40
   6   0  13   19.40   45.20
  -6   0 -13    2.20   33.00
   7   0  13  -26.00   45.60
  -7   0 -13   19.60   32.70
   8   0  13   -7.20   46.60
 -14  -1  13  -23.20   39.00
  14  -1 -13    2.20   42.00
 -14  -1  13    2.20   43.70
  14   1 -13    0.40   45.40
  14   1 -13   16.40   38.90
 -14   1  13   50.99   47.10
  13  -1 -13   75.99   42.30
 -13  -1  13   48.30   40.70
 -13  -1  13   54.49   43.80
  13   1 -13   28.40   39.50
 -13   1  13   91.49   47.50
  13   1 -13   43.80   44.70
  12  -1 -13    6.00   38.10
  12  -1 -13   12.70   33.10
 -12  -1  13   35.40   39.70
 -12  -1  13  -13.20   33.60
 -12   1  13  -32.20   39.40
  12   1 -13  -27.00   34.80
 -12   1  13  -33.00   57.59
  12   1 -13  -19.40   37.10
 -11  -1  13   92.49   41.60
 -11  -1  13   12.80   33.70
  11  -1 -13   45.70   33.00
  11  -1 -13  -11.30   37.10
  11   1 -13   30.50   35.40
 -11   1  13  -14.70   36.00
  11   1 -13  -24.90   32.50
 -11   1  13   19.40   42.20
  10  -1 -13    8.80   32.40
  10  -1 -13   96.59   38.80
 -10  -1  13   64.89   39.70
 -10  -1  13   81.19   36.70
 -10   1  13   34.00   38.60
  10   1 -13   84.99   38.30
  10   1 -13   43.20   32.90
 -10   1  13   31.90   34.30
  -9  -1  13   17.60   36.20
   9  -1 -13   -6.20   32.80
   9  -1 -13   33.20   35.60
  -9  -1  13   19.20   34.40
   9   1 -13    3.90   32.20
  -9   1  13   -0.20   35.70
   9   1 -13   -0.20   28.40
  -9   1  13   -7.00   31.60
  -8  -1  13   42.60   36.60
   8  -1 -13   32.10   33.30
   8  -1 -13   42.90   35.40
  -8  -1  13   66.59   33.60
  -8   1  13   20.90   37.20
   8   1 -13  105.79   28.10
  -8   1  13   30.80   32.40
   8   1 -13   45.50   33.20
   7  -1 -13   58.89   34.20
  -7  -1  13   56.19   33.90
  -7  -1  13   33.80   35.60
   7  -1 -13   68.89   37.30
   7   1 -13   84.39   27.20
  -7   1  13   65.19   35.20
  -7   1  13   74.19   40.70
   7   1 -13   45.90   32.40
  -6  -1  13  825.92   88.69
   6  -1 -13  869.11   92.49
  -6  -1  13 1013.40   92.29
   6  -1 -13 1118.19   91.09
   6   1 -13 1032.10   88.89
   6   1 -13  795.72   79.89
  -6   1  13 1004.00   87.79
  -6   1  13  673.33   94.69
  -5  -1  13   45.50   32.90
   5  -1 -13  -18.80   31.30
  -5  -1  13   16.90   34.80
   5  -1 -13   49.60   30.60
   5   1 -13   17.40   27.40
  -5   1  13   13.70   30.70
  -5   1  13  -11.10   36.00
  -4  -1  13 1298.37  116.59
   4  -1 -13 1253.97  112.69
  -4  -1  13 1143.69  114.49
   4  -1 -13 1151.68  117.19
   4   1 -13 1316.77  111.89
  -4   1  13 1285.87  113.89
  -3  -1  13  207.78   39.20
   3  -1 -13  100.29   33.40
   3  -1 -13  155.98   38.70
  -3  -1  13  192.58   43.50
   3  -1 -13  112.09   32.80
  -3   1  13  241.28   44.20
   3   1 -13  146.29   32.10
   2  -1 -13   18.50   26.20
   2  -1 -13   12.80   31.60
  -2  -1  13   19.70   34.80
   2  -1 -13    0.10   40.90
  -2   1  13   10.40   35.10
   2   1 -13   21.60   24.00
   1  -1 -13  308.67   56.49
  -1  -1  13  433.56   58.39
   1  -1 -13  446.26   48.80
   1  -1 -13  181.08   55.89
  -1   1  13  398.96   59.89
  -1   1  13  434.26   47.90
   0  -1 -13   84.99   34.30
   0  -1 -13  107.79   26.10
   0  -1  13   15.50   38.30
   0   1  13  103.89   41.20
   0   1  13   49.99   28.40
  -1  -1 -13   84.19   36.40
   1  -1  13  194.58   44.00
   1   1  13   99.39   33.00
   1   1  13  165.18   43.00
  -2  -1 -13   32.20   32.20
   2  -1  13   56.79   40.20
   2   1  13   46.30   31.60
   2   1  13  141.89   45.50
   3  -1  13  -72.99   35.10
  -3  -1 -13   22.90   32.40
   3   1  13   19.00   30.70
   3   1  13    0.00   42.80
  -4  -1 -13  343.57   51.29
   4  -1  13  195.88   50.09
   4   1  13  277.97   52.39
   4   1  13  237.08   56.89
   5  -1  13  -53.79   44.50
  -5  -1 -13    8.30   31.70
   5   1  13    3.50   35.30
   5   1  13  -68.59   41.10
   6  -1  13  131.39   51.69
  -6  -1 -13   23.90   34.20
   6   1  13  156.78   56.39
   6   1  13   53.79   38.30
  -7  -1 -13    0.00   35.80
   7  -1  13   46.10   49.99
   7   1  13   21.70   45.80
   7   1  13   47.30   53.79
  12  -2 -13   57.09   42.80
 -12  -2  13   75.29   45.20
 -12  -2  13   37.20   45.20
 -12   2  13    7.30   47.30
  12   2 -13  102.39   44.40
  12   2 -13   56.39   42.10
  11  -2 -13  169.88   44.10
 -11  -2  13  158.38   47.90
  11  -2 -13  112.09   37.90
 -11  -2  13   60.49   44.50
  11   2 -13  127.89   43.10
 -11   2  13   86.69   47.30
  11   2 -13  103.29   45.70
  10  -2 -13   92.39   38.30
 -10  -2  13  150.48   41.80
  10  -2 -13  105.59   42.30
 -10  -2  13  147.89   45.40
 -10   2  13   58.59   47.60
  10   2 -13   91.59   43.50
  10   2 -13   98.69   38.50
  -9  -2  13  161.98   46.80
   9  -2 -13  154.98   43.40
   9  -2 -13  163.48   40.60
  -9  -2  13  163.98   42.30
   9   2 -13  174.18   42.70
  -9   2  13  139.59   47.80
   9   2 -13  192.08   42.30
  -8  -2  13  483.65   58.49
   8  -2 -13  497.05   62.49
   8  -2 -13  503.55   65.89
  -8  -2  13  328.17   61.09
  -8   2  13  391.46   68.49
   8   2 -13  334.87   59.29
   8   2 -13  496.95   61.49
  -8   2  13  286.87   48.40
  -7  -2  13   16.60   37.40
  -7  -2  13   -4.90   32.70
   7  -2 -13   -8.80   30.30
   7  -2 -13   51.89   37.80
   7   2 -13   69.89   32.50
   7   2 -13   43.40   40.20
  -7   2  13  -45.00   26.50
  -7   2  13   26.80   42.50
  -6  -2  13   27.60   33.30
  -6  -2  13   48.40   40.60
   6  -2 -13   47.80   35.00
   6  -2 -13   24.40   35.50
  -6   2  13  -53.89   41.20
  -6   2  13   45.20   31.00
   6   2 -13   21.30   31.80
   5  -2 -13  397.16   60.69
  -5  -2  13  316.37   53.69
  -5  -2  13  397.66   64.99
   5  -2 -13  479.25   62.29
  -5   2  13  312.87   53.89
   5   2 -13  374.66   56.59
  -5   2  13  504.15   69.19
   4  -2 -13   -7.30   35.10
  -4  -2  13  -23.50   36.70
  -4  -2  13  -58.19   27.90
   4  -2 -13  -12.30   31.70
  -4   2  13   -0.30   38.30
   4   2 -13   14.90   28.70
   3  -2 -13   73.89   34.40
  -3  -2  13   54.59   39.20
   3  -2 -13   68.09   38.80
  -3  -2  13   31.70   29.20
   3   2 -13  -14.50   27.80
  -3   2  13   32.00   37.00
   2  -2 -13    5.20   29.50
  -2  -2  13   33.80   41.00
   2  -2 -13   20.10   35.50
  -2  -2  13    7.70   29.50
   2   2 -13   12.60   28.60
  -2   2  13    6.90   34.20
  -2   2  13   67.99   40.10
   1  -2 -13  -14.00   33.50
   1  -2 -13  -10.70   28.80
  -1  -2  13   -7.70   45.50
  -1  -2  13   73.89   32.00
  -1   2  13   28.40   38.90
  -1   2  13  -21.30   32.30
   0  -2 -13  138.19   43.40
   0  -2 -13  113.29   30.90
   0  -2  13   83.79   33.10
   0  -2  13  192.38   48.60
   0   2  13   84.89   41.20
   0   2  13  123.89   44.80
   1  -2  13   22.80   43.60
  -1  -2 -13   -4.50   26.30
  -1  -2 -13   -7.80   35.10
   1   2  13   29.70   40.10
   1   2  13  -27.30   43.30
  -2  -2 -13  278.67   53.19
  -2  -2 -13  311.17   44.80
   2  -2  13  280.17   55.89
   2   2  13  406.16   64.69
   2   2  13  167.48   50.19
  -3  -2 -13  331.67   58.29
   3  -2  13  372.66   64.59
   3   2  13  433.56   69.09
   3   2  13  164.98   49.20
  -4  -2 -13   44.70   37.40
   4  -2  13  -44.00   42.50
   4   2  13    2.10   41.10
   4   2  13   33.90   57.29
   5  -2  13  161.58   52.89
  -5  -2 -13  313.27   53.19
   5   2  13  100.69   47.80
   5   2  13  397.66   77.29
   6  -2  13  434.16   73.49
  -6  -2 -13  333.37   54.89
   6   2  13  118.79   48.70
   6   2  13  367.86   80.69
   9  -3 -13  117.79   44.70
  -9  -3  13   84.89   48.10
   9  -3 -13  130.49   46.80
  -9   3  13   90.39   51.19
   9   3 -13   99.99   42.60
   8  -3 -13   23.00   39.50
  -8  -3  13   21.00   43.90
   8  -3 -13   18.60   39.90
  -8   3  13   28.90   46.70
   8   3 -13   -1.90   36.40
   7  -3 -13  198.18   47.70
   7  -3 -13  182.28   48.20
  -7  -3  13  153.38   50.59
  -7   3  13  105.49   49.60
   7   3 -13   61.29   39.10
   6  -3 -13   31.00   41.80
  -6  -3  13   54.69   45.90
   6  -3 -13   17.60   46.00
  -6   3  13   57.79   47.20
   6   3 -13   46.20   37.10
   5  -3 -13   84.19   41.90
  -5  -3  13   50.39   45.40
   5  -3 -13  146.99   46.00
   5   3 -13   98.09   40.20
  -5   3  13   31.60   47.30
   4  -3 -13   45.60   40.40
   4  -3 -13  124.99   44.90
  -4  -3  13   11.90   44.30
  -4   3  13   88.19   41.30
   3  -3 -13  -15.40   37.80
   3  -3 -13  -13.60   39.40
  -3  -3  13   60.29   46.20
  -3   3  13  -42.20   37.70
   2  -3 -13   -3.60   38.90
  -2  -3  13  -28.20   42.90
   2  -3 -13   37.50   39.00
  -2   3  13   63.09   42.70
  -2   3  13  -52.39   39.40
   1  -3 -13   67.59   44.30
   1  -3 -13   80.19   45.60
  -1  -3  13   30.20   46.70
  -1   3  13   41.10   42.40
  -1   3  13   87.79   48.70
   0  -3  13   19.20   46.40
   0  -3 -13  -30.80   41.50
   0  -3 -13  -37.80   33.80
   0   3  13   52.29   51.19
   0   3  13    1.80   42.40
  -1  -3 -13   10.70   35.10
   1  -3  13    3.20   46.90
  -1  -3 -13    3.10   40.10
   1   3  13    1.70   52.39
   1   3  13  -35.10   44.70
  -2  -3 -13   -5.80   34.60
  -2  -3 -13   10.30   40.90
   2  -3  13   43.70   47.10
   2   3  13  -18.20   46.60
   2   3  13    8.30   59.29
  -3  -3 -13   23.80   40.90
   3  -3  13  -26.20   45.70
   3   3  13  -53.39   49.30
  14   0 -14  164.28   51.09
 -14   0  14  159.38   49.40
 -14   0  14  156.68   49.99
  14   0 -14  210.68   57.19
 -13   0  14  208.18   52.49
  13   0 -14  420.36   67.09
  13   0 -14  467.55   72.39
 -13   0  14  315.37   57.39
 -12   0  14  453.25   65.89
  12   0 -14  765.02   81.79
  12   0 -14  594.14   73.29
 -12   0  14  302.87   63.69
  11   0 -14   64.29   44.80
 -11   0  14  147.99   43.70
  11   0 -14   18.50   39.20
 -11   0  14  142.19   42.60
  10   0 -14   36.00   36.10
  10   0 -14   34.70   41.30
 -10   0  14   25.90   38.80
 -10   0  14   78.79   39.70
   9   0 -14 1064.19   96.19
   9   0 -14 1061.69   94.89
  -9   0  14  857.91   95.39
  -9   0  14  753.22   96.29
   8   0 -14   15.80   38.80
  -8   0  14   22.90   34.20
  -8   0  14   14.70   35.50
   8   0 -14   -6.60   33.20
   8   0 -14   30.50   31.10
   7   0 -14  230.98   37.60
  -7   0  14  227.58   48.00
   7   0 -14  318.57   51.49
  -7   0  14  211.88   44.30
   7   0 -14  255.87   47.80
   6   0 -14  961.90   94.29
  -6   0  14  729.33   92.19
  -6   0  14  854.31   90.59
   6   0 -14  991.20   88.09
  -5   0  14  436.96   60.29
   5   0 -14  530.65   59.19
   5   0 -14  438.46   63.49
  -5   0  14  381.16   68.39
   4   0 -14  -41.40   32.70
  -4   0  14  -71.89   32.20
   4   0 -14    7.30   28.80
  -4   0  14  -28.90   31.70
  -3   0  14  703.03   78.09
   3   0 -14  612.64   78.49
   3   0 -14  698.93   70.39
   2   0 -14   39.00   36.60
   2   0 -14  100.09   28.80
  -2   0  14   89.19   39.20
   1   0 -14  591.24   75.99
   1   0 -14  713.83   64.79
  -1   0  14  598.24   73.59
   0   0  14  -75.89   37.70
   0   0 -14   26.70   34.30
  -1   0 -14  810.22   92.89
   1   0  14 1009.60   97.09
  -2   0 -14  364.86   57.99
   2   0  14  386.26   66.69
  -3   0 -14   -9.40   32.10
   3   0  14   60.99   43.40
   4   0  14  590.74   80.09
  -4   0 -14  557.44   69.79
  -5   0 -14  274.07   50.09
   5   0  14  292.47   60.19
   6   0  14   61.79   49.30
  -6   0 -14   56.89   37.30
  -7   0 -14  434.16   68.79
   7   0  14  582.94   83.99
 -13  -1  14   47.30   42.50
  13  -1 -14   63.09   44.60
 -13  -1  14   -8.50   41.70
  13   1 -14  -13.30   39.10
  13   1 -14   10.20   40.00
 -13   1  14  -26.40   43.40
 -12  -1  14   50.09   39.30
 -12  -1  14   45.20   41.30
  12  -1 -14   56.89   36.70
  12  -1 -14   26.30   41.40
  12   1 -14   14.30   36.10
 -12   1  14    7.40   42.90
  12   1 -14   82.19   41.70
  11  -1 -14  208.88   43.30
 -11  -1  14  189.18   45.80
 -11  -1  14  116.49   48.00
  11  -1 -14  193.88   46.30
  11   1 -14  160.58   40.50
  11   1 -14  157.58   42.90
 -11   1  14  201.08   42.50
 -11   1  14   70.39   46.70
  10  -1 -14  203.98   45.50
 -10  -1  14  192.98   46.40
 -10  -1  14  185.48   44.90
  10  -1 -14  200.38   45.20
 -10   1  14  252.37   43.70
 -10   1  14   98.19   47.40
  10   1 -14  229.38   45.30
  10   1 -14  193.78   39.80
   9  -1 -14   -3.30   36.10
   9  -1 -14  -26.70   32.30
  -9  -1  14   28.90   35.80
  -9  -1  14   15.80   37.80
  -9   1  14   24.00   34.70
   9   1 -14   12.30   28.10
  -9   1  14  -12.30   37.30
   9   1 -14   17.10   34.10
  -8  -1  14  551.34   68.29
  -8  -1  14  407.06   65.49
   8  -1 -14  518.05   68.89
   8  -1 -14  576.64   69.19
   8   1 -14  636.94   67.09
   8   1 -14  437.96   55.29
  -8   1  14  506.65   66.59
  -8   1  14  467.55   74.69
  -7  -1  14  132.39   41.30
   7  -1 -14  103.39   40.00
  -7  -1  14   16.30   34.70
   7  -1 -14  116.29   36.20
  -7   1  14   70.19   42.10
   7   1 -14   54.69   30.50
   7   1 -14   81.69   33.80
  -7   1  14   28.00   35.30
  -6  -1  14   82.69   34.50
  -6  -1  14   38.30   36.70
   6  -1 -14   51.29   36.90
   6  -1 -14  127.29   36.70
   6   1 -14  114.39   32.70
  -6   1  14   68.09   34.30
  -6   1  14   32.10   39.60
  -5  -1  14  475.85   65.39
   5  -1 -14  543.65   67.79
  -5  -1  14  507.25   73.09
   5  -1 -14  558.14   62.39
  -5   1  14  561.94   63.19
   5   1 -14  523.55   61.59
  -5   1  14  309.67   62.39
   4  -1 -14   49.30   30.60
  -4  -1  14   56.69   39.10
   4  -1 -14   45.00   35.70
  -4  -1  14   68.69   35.30
   4   1 -14   44.30   31.30
  -4   1  14   28.40   34.40
  -3  -1  14   97.29   38.30
   3  -1 -14  208.28   37.10
   3  -1 -14  139.59   42.30
  -3  -1  14  253.77   47.10
  -3   1  14  290.67   49.50
   3   1 -14  241.98   37.10
   2  -1 -14  -40.40   25.70
   2  -1 -14   -4.80   31.10
  -2  -1  14   13.00   35.40
   2   1 -14  -17.30   24.10
  -2   1  14  -10.60   39.50
   1  -1 -14   32.20   26.30
  -1  -1  14   13.60   36.60
   1  -1 -14   23.60   32.60
  -1   1  14  -27.70   36.50
  -1   1  14   -6.50   24.90
   0  -1  14  656.93   79.59
   0  -1 -14  666.93   66.59
   0  -1 -14  731.93   79.39
   0   1  14  719.03   81.69
   0   1  14  655.93   68.09
  -1  -1 -14   38.10   33.60
   1  -1  14   31.70   39.30
   1   1  14   56.39   31.70
   1   1  14  -14.20   39.00
  -2  -1 -14   56.69   34.90
   2  -1  14   38.10   43.30
   2   1  14   46.30   32.60
   2   1  14   84.89   42.90
   3  -1  14  419.86   69.69
  -3  -1 -14  421.86   64.49
   3   1  14  317.97   56.59
   3   1  14  411.96   68.69
  -4  -1 -14    6.90   34.70
   4  -1  14   14.70   42.80
   4   1  14   44.90   47.30
  -5  -1 -14   17.70   33.00
   5  -1  14   33.20   44.20
   5   1  14  -37.00   45.20
   6  -1  14  178.28   56.29
  -6  -1 -14   92.29   39.80
   6   1  14   27.30   49.40
 -12  -2  14   83.29   45.80
  12  -2 -14  -17.60   38.20
 -12  -2  14   64.99   45.10
  12   2 -14  105.49   43.00
 -12   2  14   -1.10   48.60
 -11  -2  14  -16.90   40.20
 -11  -2  14  -15.50   36.90
  11  -2 -14    8.20   35.80
  11  -2 -14    1.30   38.30
  11   2 -14   16.10   37.30
 -11   2  14    5.70   43.70
  10  -2 -14   14.20   37.00
  10  -2 -14   27.70   35.90
 -10  -2  14   44.50   37.70
 -10  -2  14   22.90   41.90
 -10   2  14   13.70   44.30
  10   2 -14   40.50   37.60
   9  -2 -14  -10.10   32.90
   9  -2 -14   85.79   38.80
  -9  -2  14   -8.90   39.40
  -9  -2  14   37.60   37.20
   9   2 -14    4.20   35.10
  -9   2  14   24.40   41.50
   8  -2 -14   69.19   38.10
   8  -2 -14  -32.00   32.00
  -8  -2  14    0.80   35.70
  -8  -2  14   21.70   37.20
  -8   2  14   72.29   45.10
  -8   2  14   48.60   33.70
   8   2 -14  -61.99   30.80
  -7  -2  14  -29.30   40.30
  -7  -2  14   29.80   35.20
   7  -2 -14   78.99   40.70
   7  -2 -14   75.59   36.60
  -7   2  14   50.69   45.10
  -7   2  14   52.89   32.10
   7   2 -14    5.90   32.30
   6  -2 -14  -33.50   30.60
  -6  -2  14   18.30   33.00
   6  -2 -14   28.10   35.50
  -6  -2  14  -11.90   38.40
   6   2 -14   49.80   32.60
  -6   2  14    4.70   32.10
  -6   2  14  -50.59   39.90
   5  -2 -14   66.99   36.30
  -5  -2  14   52.09   40.40
  -5  -2  14   57.39   33.00
   5  -2 -14   67.19   37.80
  -5   2  14   53.29   35.00
   5   2 -14   46.10   32.60
  -5   2  14  -27.70   40.90
  -4  -2  14   19.90   39.60
  -4  -2  14   -7.20   29.80
   4  -2 -14  -53.49   33.90
   4  -2 -14   17.80   34.20
   4   2 -14   13.50   31.10
  -4   2  14   27.30   39.90
   3  -2 -14  214.38   40.20
  -3  -2  14  203.38   48.60
   3  -2 -14  118.59   44.20
  -3  -2  14  173.88   38.70
  -3   2  14  190.18   47.40
   3   2 -14  200.08   39.10
   2  -2 -14   49.10   31.60
  -2  -2  14   69.99   44.70
  -2  -2  14   24.70   33.30
   2  -2 -14   13.50   38.00
  -2   2  14   98.79   38.60
  -2   2  14   52.59   42.30
  -1  -2  14   11.80   32.60
  -1  -2  14    5.10   44.50
   1  -2 -14   49.60   39.70
   1  -2 -14  -13.70   29.40
  -1   2  14   30.10   39.40
  -1   2  14    3.90   34.20
   0  -2 -14   47.60   31.20
   0  -2 -14  -14.90   37.10
   0  -2  14  -14.60   30.20
   0  -2  14  -10.80   44.30
   0   2  14  -31.80   33.10
   0   2  14   54.79   42.30
  -1  -2 -14   15.50   28.40
  -1  -2 -14   23.40   38.70
   1  -2  14  -69.19   43.00
   1   2  14   39.10   38.50
   1   2  14  -16.50   43.80
   2  -2  14   36.90   46.60
  -2  -2 -14  102.19   46.50
   2   2  14   27.00   41.90
   2   2  14   -9.20   47.80
   3  -2  14    7.80   43.80
  -3  -2 -14  -35.60   36.60
   3   2  14   37.80   52.49
   3   2  14   -5.90   39.20
   4  -2  14  -27.70   44.60
  -4  -2 -14  -51.19   34.80
   4   2  14    2.80   56.59
   4   2  14    0.90   42.20
   5  -2  14   47.40   49.20
  -5  -2 -14   25.30   40.30
   5   2  14  -26.90   59.09
   5   2  14   -8.60   44.00
   8  -3 -14  -48.70   40.00
   8  -3 -14   64.99   44.30
  -8  -3  14   21.60   44.00
   8   3 -14    8.10   36.40
  -8   3  14    2.40   46.30
   7  -3 -14   31.50   39.60
  -7  -3  14   12.60   45.10
   7  -3 -14  -41.20   39.40
  -7   3  14   -1.50   48.30
   7   3 -14    5.00   37.50
  -6  -3  14  -80.99   41.40
   6  -3 -14  -14.20   44.40
   6  -3 -14   12.40   42.90
   6   3 -14  -26.70   34.80
  -6   3  14   -3.90   45.80
  -5  -3  14   38.00   42.00
   5  -3 -14   76.69   44.10
   5  -3 -14  -51.39   42.40
   5   3 -14   43.10   40.10
  -5   3  14    0.40   46.30
  -4  -3  14   57.19   47.20
   4  -3 -14  -64.89   38.40
   4  -3 -14  -35.60   37.20
  -4   3  14  -39.80   38.10
   3  -3 -14    0.40   41.50
   3  -3 -14   79.19   44.90
  -3  -3  14  -10.40   45.60
  -3   3  14   19.10   44.20
   2  -3 -14   11.40   41.60
   2  -3 -14   24.20   39.00
  -2  -3  14   17.30   46.30
  -2   3  14  -39.70   41.50
  -2   3  14    1.20   43.90
   1  -3 -14  -18.90   35.80
   1  -3 -14  -19.10   43.20
  -1  -3  14  -43.50   45.60
  -1   3  14   -6.30   44.40
  -1   3  14  -10.30   45.40
   0  -3 -14  116.69   43.10
   0  -3  14  121.69   51.49
   0  -3 -14  189.18   53.09
   0   3  14   33.20   47.00
   0   3  14  148.99   54.69
   1  -3  14   44.00   48.70
  -1  -3 -14  -47.10   38.70
  -1  -3 -14    7.80   35.80
   1   3  14  -30.50   53.49
   1   3  14  -35.00   46.60
  13   0 -15  -12.80   44.50
  13   0 -15    6.50   41.80
 -13   0  15  -53.79   39.00
 -13   0  15   -5.50   42.30
 -12   0  15   -1.90   40.00
  12   0 -15    5.60   39.80
 -12   0  15  -24.00   39.70
  12   0 -15   -9.30   41.10
 -11   0  15   -7.10   38.00
  11   0 -15   18.00   39.20
 -11   0  15  -13.20   36.50
  11   0 -15   39.40   39.90
 -10   0  15  -31.80   34.70
  10   0 -15   11.80   36.00
  10   0 -15  -16.00   36.90
 -10   0  15   52.89   39.00
  -9   0  15    4.40   37.20
  -9   0  15  -65.19   33.60
   9   0 -15   -9.70   34.20
   9   0 -15   36.70   36.80
   8   0 -15  -18.10   32.90
  -8   0  15    1.20   35.90
  -8   0  15   15.40   35.20
   8   0 -15   -5.20   31.00
   8   0 -15  -64.69   38.10
   7   0 -15   47.50   34.00
   7   0 -15   66.39   28.30
   7   0 -15   23.60   38.10
  -7   0  15  -23.50   36.40
  -7   0  15   26.60   42.00
   6   0 -15  -20.00   30.30
   6   0 -15   17.20   37.20
  -6   0  15  -13.40   36.30
  -6   0  15  -15.20   37.80
  -5   0  15   17.20   38.10
   5   0 -15    3.70   37.50
  -5   0  15   55.49   38.30
   5   0 -15  -12.50   31.00
   4   0 -15    7.40   29.20
   4   0 -15   34.70   37.50
  -4   0  15  -17.80   34.40
  -4   0  15   -5.80   36.30
   3   0 -15   26.40   28.00
  -3   0  15   -2.30   35.60
   3   0 -15   -0.30   35.70
  -2   0  15   14.70   38.10
   2   0 -15  -16.60   35.50
   2   0 -15   17.20   28.10
  -1   0  15  -30.40   34.80
   1   0 -15   51.69   38.00
   0   0 -15  -61.49   32.30
   0   0  15   -9.70   35.20
   1   0  15  -38.50   43.10
  -1   0 -15   12.80   34.70
  -2   0 -15   56.09   39.90
   2   0  15   14.10   45.80
  -3   0 -15   62.39   39.10
   3   0  15  -24.20   42.90
   4   0  15   -1.80   43.70
  -4   0 -15   18.30   38.20
  -5   0 -15  -25.40   35.00
   5   0  15   25.70   47.30
  -6   0 -15   12.60   36.70
   6   0  15  -28.50   46.50
 -13  -1  15   85.89   48.10
  13  -1 -15  -32.10   42.80
 -13  -1  15   -0.60   41.00
 -13   1  15    8.10   46.70
  13   1 -15   44.50   41.30
  12  -1 -15  105.79   41.40
  12  -1 -15   59.69   43.60
 -12  -1  15   97.29   44.90
 -12  -1  15   56.09   39.50
  12   1 -15   75.89   42.40
 -12   1  15   31.20   47.10
 -11  -1  15  111.39   43.00
  11  -1 -15  145.19   45.00
  11  -1 -15  166.78   43.70
 -11  -1  15   89.89   45.90
 -11   1  15  111.29   46.80
  11   1 -15  123.49   43.20
 -11   1  15  108.99   42.50
  10  -1 -15   -1.80   39.00
  10  -1 -15   66.49   38.80
 -10  -1  15   55.69   39.20
 -10  -1  15  -17.20   37.30
  10   1 -15   10.40   38.10
 -10   1  15  -17.20   40.20
 -10   1  15   19.50   36.00
  -9  -1  15  166.68   45.70
   9  -1 -15  176.58   44.80
   9  -1 -15  335.87   54.89
  -9  -1  15   69.39   39.70
  -9   1  15  142.29   41.40
  -9   1  15  185.08   48.70
   9   1 -15  183.78   42.50
  -8  -1  15  164.48   44.00
   8  -1 -15  136.69   39.30
   8  -1 -15   13.90   39.10
  -8  -1  15  103.69   40.20
  -8   1  15   56.79   42.90
  -8   1  15   57.29   39.70
   8   1 -15   81.99   37.70
  -7  -1  15   44.70   35.50
   7  -1 -15   70.39   36.80
  -7  -1  15   35.50   38.60
   7  -1 -15   63.19   41.80
   7   1 -15  136.09   35.70
  -7   1  15   82.69   39.20
  -7   1  15   57.99   44.20
   6  -1 -15   -4.30   33.30
  -6  -1  15  -25.80   32.80
  -6  -1  15   32.80   38.90
   6  -1 -15   -9.30   38.70
  -6   1  15  -21.20   34.30
   6   1 -15   40.60   31.20
  -6   1  15   80.29   42.30
  -5  -1  15    2.00   34.90
   5  -1 -15   13.30   35.70
   5  -1 -15  -43.90   30.20
  -5  -1  15  -22.70   42.90
  -5   1  15  173.68   45.00
   5   1 -15   10.60   31.80
  -5   1  15   46.00   38.10
   4  -1 -15  108.39   41.70
  -4  -1  15   64.69   42.20
   4  -1 -15   65.49   33.30
  -4  -1  15   50.79   38.70
  -4   1  15   22.50   37.90
   4   1 -15  106.69   35.10
   3  -1 -15   -0.30   29.30
  -3  -1  15   27.30   40.10
   3  -1 -15  -15.90   33.70
  -3  -1  15    4.20   36.40
   3   1 -15   21.60   28.70
  -3   1  15   47.30   36.70
   2  -1 -15    6.90   35.30
  -2  -1  15   15.60   38.90
   2  -1 -15  -16.70   27.20
   2   1 -15   26.50   26.80
  -2   1  15   51.39   42.60
   1  -1 -15  302.17   43.80
  -1  -1  15  267.47   52.89
   1  -1 -15  206.18   48.40
  -1   1  15  256.77   52.79
   0  -1 -15  406.16   49.99
   0  -1 -15  245.48   54.69
   0  -1  15  531.55   70.09
   0   1  15  482.55   68.79
  -1  -1 -15  148.99   42.80
   1  -1  15   83.49   46.20
   1   1  15  205.08   52.19
  -2  -1 -15   38.40   36.40
   2  -1  15   69.89   45.40
   2   1  15   93.19   47.30
   3  -1  15  105.49   48.10
  -3  -1 -15  112.99   40.20
   3   1  15  175.58   53.09
  -4  -1 -15   67.89   37.30
   4  -1  15    2.60   45.20
   4   1  15  -18.80   45.10
  -5  -1 -15  152.08   45.40
   5  -1  15  119.29   51.09
   5   1  15  124.39   55.89
  11  -2 -15  193.48   49.50
 -11  -2  15  118.69   42.30
  11  -2 -15   36.50   42.00
 -11  -2  15   56.39   46.50
  11   2 -15  148.29   43.70
 -11   2  15   43.20   49.60
  10  -2 -15  175.28   46.00
  10  -2 -15   89.29   42.40
 -10  -2  15  114.59   41.70
 -10  -2  15  125.19   47.40
 -10   2  15   59.49   46.90
  10   2 -15  145.69   41.90
  -9  -2  15   65.89   37.20
   9  -2 -15   56.49   36.70
  -9  -2  15   33.40   43.00
   9  -2 -15   76.29   42.40
  -9   2  15   74.19   44.50
   9   2 -15  110.79   40.70
  -8  -2  15   23.80   41.90
   8  -2 -15   25.70   38.20
   8  -2 -15   75.59   40.60
  -8  -2  15   33.10   38.10
   8   2 -15   38.60   33.60
  -8   2  15   29.10   37.20
  -8   2  15    9.30   44.30
   7  -2 -15  188.28   47.00
  -7  -2  15  177.58   50.19
   7  -2 -15  285.57   50.69
  -7  -2  15  239.88   45.00
  -7   2  15  141.49   40.70
   7   2 -15  121.69   40.80
  -7   2  15  125.99   51.49
   6  -2 -15   16.20   36.60
   6  -2 -15   16.80   33.70
  -6  -2  15   47.40   42.40
  -6  -2  15   23.30   34.40
  -6   2  15   89.09   45.80
  -6   2  15  -13.80   33.80
   6   2 -15   58.69   35.60
  -5  -2  15  292.37   59.99
  -5  -2  15  431.46   60.69
   5  -2 -15  403.06   65.19
   5  -2 -15  425.66   65.19
  -5   2  15  218.28   60.39
   5   2 -15  418.06   58.79
  -5   2  15  456.85   61.49
  -4  -2  15   21.30   32.90
   4  -2 -15   -0.70   34.20
  -4  -2  15    9.40   42.00
   4  -2 -15   27.70   33.30
   4   2 -15   -4.30   31.90
  -4   2  15  -30.80   42.00
  -3  -2  15   -7.80   45.60
   3  -2 -15  106.79   35.80
   3  -2 -15   58.39   40.90
  -3  -2  15   83.29   36.60
  -3   2  15   63.39   43.00
   3   2 -15   80.29   33.80
  -2  -2  15  525.55   86.29
  -2  -2  15  497.25   70.59
   2  -2 -15  576.74   76.49
   2  -2 -15  659.53   70.99
  -2   2  15  700.63   78.59
  -1  -2  15  -61.99   32.40
   1  -2 -15   31.00   31.30
  -1  -2  15   10.20   46.70
   1  -2 -15   37.50   38.10
  -1   2  15  -57.39   40.90
  -1   2  15   -0.60   37.40
   0  -2  15  146.09   43.50
   0  -2  15  230.98   56.99
   0  -2 -15  241.18   51.29
   0  -2 -15  325.07   51.09
   0   2  15  416.06   66.39
   0   2  15  318.57   56.59
   1  -2  15   40.10   48.40
  -1  -2 -15   -4.50   36.40
   1   2  15  -63.79   43.50
   1   2  15   57.19   41.50
  -2  -2 -15    4.80   39.60
   2  -2  15   87.19   50.49
   2   2  15   94.79   51.59
   2   2  15  -13.90   48.80
   3  -2  15  293.17   59.69
  -3  -2 -15  196.08   47.50
   3   2  15  368.46   67.59
   4  -2  15    6.40   47.90
   4   2  15    5.10   53.99
   6  -3 -15   50.39   43.30
   6  -3 -15   82.29   44.70
  -6  -3  15   49.90   45.80
   6   3 -15   58.29   39.60
  -6   3  15   14.50   47.90
   5  -3 -15   13.30   44.20
   5  -3 -15   -1.80   42.00
  -5  -3  15   42.70   45.90
   5   3 -15    7.10   41.90
  -5   3  15   72.89   49.10
  -4  -3  15   10.90   47.60
   4  -3 -15   81.99   45.00
   4  -3 -15   49.50   44.30
  -4   3  15   43.50   47.00
   3  -3 -15  101.29   45.50
   3  -3 -15   74.99   45.40
  -3  -3  15   -6.60   47.10
  -3   3  15   58.79   46.00
   2  -3 -15   23.50   37.60
  -2  -3  15   -9.20   48.00
   2  -3 -15   17.00   42.30
  -2   3  15   -7.10   45.30
   1  -3 -15   65.09   50.09
  -1  -3  15   31.80   49.00
   1  -3 -15   78.59   41.40
  -1   3  15   13.80   46.70
  -1   3  15   31.30   46.50
  13   0 -16  151.38   48.90
 -13   0  16   88.89   48.00
 -13   0  16  164.28   48.50
 -12   0  16   35.20   40.40
 -12   0  16   62.69   43.60
  12   0 -16  103.29   45.90
 -11   0  16  140.39   48.40
  11   0 -16  229.98   50.29
 -11   0  16  255.97   50.19
 -10   0  16   11.30   39.00
  10   0 -16  -22.70   36.30
 -10   0  16   15.30   38.70
  -9   0  16  613.14   82.69
  -9   0  16  604.04   86.39
   9   0 -16  950.50   85.49
   8   0 -16   17.00   35.30
   8   0 -16  106.59   43.70
  -8   0  16   17.50   35.60
  -8   0  16   18.90   38.00
   7   0 -16   73.19   38.40
  -7   0  16   54.39   40.00
   7   0 -16   31.60   40.80
  -7   0  16  178.18   47.40
  -6   0  16 1028.70  100.89
   6   0 -16 1032.60  105.89
  -6   0  16  712.63  105.79
   6   0 -16 1192.88   99.99
  -5   0  16    9.10   39.90
   5   0 -16   15.50   41.80
   5   0 -16  -23.60   30.70
  -5   0  16  -26.60   39.00
  -4   0  16  858.51   94.49
   4   0 -16  941.61   88.39
  -4   0  16  746.73   99.09
   4   0 -16 1001.20   98.99
  -3   0  16   31.50   41.20
   3   0 -16   84.79   44.40
   3   0 -16   76.99   31.50
  -2   0  16  494.75   70.89
   2   0 -16  501.85   58.49
   2   0 -16  474.55   72.09
  -1   0  16  221.58   52.59
   1   0 -16  480.75   68.99
   0   0 -16   74.19   42.90
   0   0  16   64.59   42.70
  -1   0 -16    9.00   37.50
   1   0  16   -5.90   44.70
   2   0  16   -3.00   45.90
  -2   0 -16    6.10   37.40
   3   0  16  114.39   54.59
  -3   0 -16   46.10   39.20
   4   0  16  -23.10   46.40
  -4   0 -16  -25.60   34.00
   5   0  16  146.39   56.29
  -5   0 -16  175.58   47.90
 -12  -1  16  -34.60   41.20
  12  -1 -16    0.40   39.90
 -12  -1  16   33.90   42.60
  12  -1 -16  -16.50   41.30
  12   1 -16   21.90   41.90
 -12   1  16  -25.20   40.70
 -11  -1  16   20.90   39.30
  11  -1 -16  -19.20   39.90
 -11  -1  16   53.99   42.70
  11  -1 -16  -52.99   35.90
  11   1 -16  -63.29   38.00
 -11   1  16  -23.80   36.80
 -11   1  16    8.30   42.80
  10  -1 -16  120.59   46.40
 -10  -1  16   73.69   42.60
  10  -1 -16   61.79   42.00
 -10  -1  16   56.59   42.60
 -10   1  16   91.49   46.70
  10   1 -16  115.09   44.00
 -10   1  16  116.29   42.40
   9  -1 -16   56.09   41.60
   9  -1 -16   59.79   41.20
  -9  -1  16   53.79   40.60
  -9  -1  16   47.90   38.90
  -9   1  16   21.60   40.10
  -9   1  16  -58.69   36.60
   9   1 -16   -7.70   35.60
   8  -1 -16   49.00   39.10
  -8  -1  16   34.30   38.00
   8  -1 -16  -25.40   37.70
  -8  -1  16   26.00   40.30
  -8   1  16  -30.70   40.20
   8   1 -16  -12.40   33.20
  -8   1  16  -28.50   37.20
   7  -1 -16   30.10   37.10
   7  -1 -16   -3.80   37.60
  -7  -1  16   12.70   39.70
  -7  -1  16   14.90   34.90
  -7   1  16   14.30   38.00
   7   1 -16  -31.20   31.90
  -7   1  16    7.60   42.70
   6  -1 -16   19.00   33.90
  -6  -1  16  -29.00   36.30
   6  -1 -16  -30.30   35.70
  -6  -1  16   24.90   41.60
   6   1 -16   -5.50   32.00
  -6   1  16    1.80   36.00
  -6   1  16  -34.00   40.70
   5  -1 -16  -11.50   31.90
  -5  -1  16  -15.90   35.90
   5  -1 -16  -40.90   35.50
  -5  -1  16  -21.80   43.60
  -5   1  16   37.50   39.10
  -5   1  16   -4.10   39.50
   5   1 -16   -4.00   32.20
   4  -1 -16  249.28   55.89
  -4  -1  16  257.17   54.69
  -4  -1  16  418.46   69.19
   4  -1 -16  521.45   58.49
  -4   1  16  460.25   64.09
   4   1 -16  453.15   56.59
   3  -1 -16    8.00   29.00
   3  -1 -16  -26.60   35.10
  -3  -1  16  -61.89   38.90
  -3  -1  16   20.10   38.40
  -3   1  16   -0.20   37.70
   3   1 -16    4.80   28.50
  -2  -1  16  245.18   51.39
   2  -1 -16  317.57   45.80
   2  -1 -16  183.68   51.09
  -2   1  16  273.17   54.69
   2   1 -16  178.58   35.80
   1  -1 -16  185.38   47.90
   1  -1 -16   79.29   30.80
  -1  -1  16  110.99   46.50
  -1   1  16  181.78   52.59
   0  -1  16  145.19   48.10
   0  -1 -16   78.59   42.30
   0   1  16   75.69   46.90
  -1  -1 -16  146.89   46.50
   1  -1  16  108.29   48.80
   1   1  16  219.38   51.99
  -2  -1 -16   11.00   39.70
   2  -1  16   29.80   45.90
   2   1  16   96.69   51.79
  -3  -1 -16  153.08   47.00
   3  -1  16  121.09   50.89
   3   1  16  143.09   53.39
  -4  -1 -16   71.39   42.50
   4  -1  16   47.90   49.99
   4   1  16  186.68   58.29
  10  -2 -16  117.39   45.50
 -10  -2  16   90.19   41.40
 -10  -2  16   75.79   48.20
  10  -2 -16   89.89   44.70
 -10   2  16   44.90   47.30
  10   2 -16   47.90   39.60
  -9  -2  16   -3.90   38.90
  -9  -2  16  -34.40   37.40
   9  -2 -16  -63.09   38.80
   9  -2 -16   18.40   37.90
  -9   2  16  -31.10   42.40
   9   2 -16   42.20   36.90
   8  -2 -16  232.48   50.49
  -8  -2  16  234.68   46.50
   8  -2 -16  155.08   49.00
  -8  -2  16  133.29   50.79
  -8   2  16  175.58   53.39
   8   2 -16  148.59   41.80
   7  -2 -16  -38.40   37.80
   7  -2 -16   14.70   36.40
  -7  -2  16    9.60   35.20
  -7  -2  16  -54.59   40.10
   7   2 -16   -8.50   34.20
  -7   2  16  -12.40   45.20
  -7   2  16  -30.00   34.40
   6  -2 -16  112.69   42.50
   6  -2 -16   49.50   41.20
  -6  -2  16  131.59   39.90
  -6  -2  16   65.59   46.30
   6   2 -16  113.99   39.30
  -6   2  16  136.59   49.70
  -6   2  16  112.39   42.30
  -5  -2  16  -74.59   38.50
  -5  -2  16   -3.90   35.70
   5  -2 -16   -1.90   34.10
   5  -2 -16   14.00   37.40
   5   2 -16  -37.10   30.90
  -5   2  16   73.89   48.20
  -5   2  16  -22.10   37.90
  -4  -2  16  -20.40   42.20
   4  -2 -16   15.50   34.60
  -4  -2  16    7.60   33.90
   4  -2 -16   43.20   37.10
  -4   2  16   23.50   45.00
   4   2 -16  -18.10   33.40
   3  -2 -16  -23.80   32.00
  -3  -2  16   18.80   45.60
  -3  -2  16   51.39   37.30
   3  -2 -16   -5.50   35.00
  -3   2  16   13.10   46.30
   3   2 -16   22.30   34.30
   2  -2 -16   14.60   38.00
   2  -2 -16  -16.60   32.00
  -2  -2  16   45.80   50.59
  -2  -2  16   21.30   38.20
  -2   2  16  -30.30   43.30
  -1  -2  16   -8.00   41.40
  -1  -2  16   47.10   48.20
   1  -2 -16   38.40   32.90
   1  -2 -16   20.10   37.20
  -1   2  16   85.09   48.10
   0  -2 -16   16.80   41.40
   0  -2 -16  -44.50   34.20
   0  -2  16  -71.69   45.00
   0   2  16    1.40   46.30
   1  -2  16   35.60   49.70
  -1  -2 -16   20.80   37.60
   1   2  16   66.69   49.30
  -2  -2 -16   23.10   38.30
   2  -2  16  112.49   53.59
   2   2  16   77.99   53.59
  12   0 -17    3.30   43.90
 -12   0  17    6.60   42.00
 -12   0  17  -11.90   38.20
  11   0 -17  -37.10   39.40
 -11   0  17  -95.59   37.30
 -11   0  17   22.70   41.70
 -10   0  17   34.80   39.30
  10   0 -17   19.90   42.10
 -10   0  17  -17.10   39.30
  -9   0  17  -55.39   36.70
   9   0 -17   16.80   40.10
  -9   0  17  -22.40   38.90
  -8   0  17  -19.90   39.40
   8   0 -17  -54.19   42.40
   8   0 -17  -35.60   35.70
  -8   0  17   -6.50   38.40
   7   0 -17   24.50   35.60
   7   0 -17    0.90   44.30
  -7   0  17  -22.50   39.30
  -7   0  17  -17.90   41.20
   6   0 -17   10.90   41.10
  -6   0  17  -36.60   40.70
   6   0 -17  -49.20   32.20
  -6   0  17  -49.60   39.60
  -5   0  17    6.00   41.30
   5   0 -17  -25.30   42.40
   5   0 -17  -27.00   30.60
  -5   0  17  -49.80   37.60
  -4   0  17   -9.70   38.60
  -4   0  17  -58.19   39.10
   4   0 -17   30.60   32.10
   4   0 -17  -39.60   38.60
   3   0 -17  -25.30   30.40
  -3   0  17   65.29   44.10
   3   0 -17   23.00   41.30
  -2   0  17   -9.00   42.10
   2   0 -17   10.60   41.50
   2   0 -17   -8.40   29.60
   1   0 -17  -18.40   39.10
  -1   0  17   14.10   42.70
   0   0 -17  -28.00   38.40
   0   0  17   -8.30   43.30
   1   0  17    9.10   44.10
  -1   0 -17    5.80   38.10
   2   0  17   22.70   49.50
  -2   0 -17  -43.20   36.10
  -3   0 -17   19.90   41.90
   3   0  17   49.30   50.89
  11  -1 -17   45.50   45.50
 -11  -1  17   48.60   42.50
 -11  -1  17   25.60   41.10
  11  -1 -17   59.39   43.20
  11   1 -17   44.20   42.10
 -11   1  17   49.99   42.10
 -11   1  17   62.69   45.10
 -10  -1  17   19.30   42.90
  10  -1 -17    5.30   40.90
  10  -1 -17   -0.20   37.40
 -10  -1  17   -2.20   38.50
  10   1 -17   12.30   38.40
 -10   1  17   34.40   42.60
 -10   1  17  -23.30   37.50
   9  -1 -17  565.94   70.29
  -9  -1  17  404.46   68.39
  -9  -1  17  383.76   68.69
   9  -1 -17  511.15   72.09
  -9   1  17  312.37   58.09
  -9   1  17  314.47   62.99
   9   1 -17  468.05   65.59
   8  -1 -17   55.69   41.80
  -8  -1  17  -16.40   41.20
  -8  -1  17   28.60   39.50
   8  -1 -17   64.99   40.20
  -8   1  17   44.90   41.60
  -8   1  17   49.20   44.80
   8   1 -17   50.49   36.10
  -7  -1  17   52.89   39.10
   7  -1 -17   55.09   38.50
   7  -1 -17   -7.80   41.10
  -7  -1  17  -34.60   40.10
  -7   1  17  -20.20   39.30
  -7   1  17   60.99   47.90
   7   1 -17  -10.50   33.90
  -6  -1  17  237.68   52.79
  -6  -1  17  207.88   45.90
   6  -1 -17  162.68   42.00
   6  -1 -17  139.29   47.30
   6   1 -17  213.48   43.10
  -6   1  17  202.28   44.80
  -6   1  17   71.89   49.00
   5  -1 -17   84.69   36.90
   5  -1 -17  133.79   47.30
  -5  -1  17   95.79   44.00
  -5  -1  17  132.19   52.39
   5   1 -17  114.39   39.20
  -5   1  17  139.29   46.90
  -5   1  17   27.50   44.80
  -4  -1  17   20.60   45.70
   4  -1 -17   10.80   31.20
  -4  -1  17   17.90   39.40
   4  -1 -17   -6.90   40.60
   4   1 -17   51.29   33.60
  -4   1  17   -0.80   39.40
  -3  -1  17    7.70   42.80
   3  -1 -17  107.09   33.40
   3  -1 -17  -24.40   37.30
  -3  -1  17   35.20   40.40
   3   1 -17   59.29   31.90
  -3   1  17   -2.90   40.00
   2  -1 -17   32.30   41.40
  -2  -1  17   18.80   41.10
  -2  -1  17   -2.00   38.30
   2  -1 -17  -15.70   29.00
  -2   1  17  -29.30   36.20
   1  -1 -17   77.79   56.19
   1  -1 -17   39.60   40.60
  -1  -1  17  -27.70   43.40
  -1   1  17   85.99   48.70
   0  -1  17   -8.80   43.30
   0  -1 -17   -1.10   39.10
   0   1  17   60.39   52.09
  -1  -1 -17  -29.60   38.90
   1  -1  17   45.10   47.90
   1   1  17   18.40   46.30
   2  -1  17   17.30   47.10
  -2  -1 -17  -35.90   37.60
   2   1  17   40.20   49.40
  -3  -1 -17   49.40   42.90
   3  -1  17  -48.30   43.10
   3   1  17   37.00   49.60
  -9  -2  17  -26.90   39.90
   9  -2 -17   60.69   42.50
  -9  -2  17    1.00   37.60
   9  -2 -17    9.40   41.50
   9   2 -17  -24.30   33.50
  -9   2  17  -20.50   45.80
   8  -2 -17  120.29   48.50
   8  -2 -17  189.78   49.10
  -8  -2  17   80.49   47.10
  -8  -2  17  119.49   43.50
  -8   2  17   17.70   49.20
   8   2 -17  139.09   42.30
  -7  -2  17  157.28   43.90
  -7  -2  17  107.09   47.40
   7  -2 -17  126.99   47.50
   7  -2 -17  125.09   45.30
  -7   2  17   44.10   51.59
   7   2 -17  165.98   40.80
  -7   2  17   71.19   41.40
   6  -2 -17   40.60   39.10
  -6  -2  17   82.79   39.80
   6  -2 -17  -19.40   38.10
  -6  -2  17   -3.50   44.70
  -6   2  17   38.10   41.60
   6   2 -17  -13.10   35.10
  -6   2  17  -25.50   44.00
  -5  -2  17   85.49   48.00
   5  -2 -17   72.69   38.90
   5  -2 -17   44.10   42.80
  -5  -2  17   68.89   38.90
   5   2 -17   29.90   35.80
  -5   2  17  112.39   51.89
  -5   2  17   71.89   44.30
  -4  -2  17  213.28   45.60
  -4  -2  17  193.48   52.59
   4  -2 -17  259.57   51.09
   4   2 -17  213.88   46.10
  -4   2  17  179.78   48.90
   3  -2 -17   48.50   41.00
   3  -2 -17   37.30   36.80
  -3  -2  17   10.80   47.50
  -3  -2  17   64.89   40.40
  -3   2  17  -59.09   46.30
   2  -2 -17    1.40   35.80
   2  -2 -17   -9.90   33.90
  -2  -2  17   -6.70   51.59
  -2   2  17   -4.10   45.60
   1  -2 -17  631.04   77.79
   1  -2 -17  644.24   82.59
  -1  -2  17  542.85   91.39
  -1   2  17  720.03   91.29
   0  -2 -17  -19.40   35.30
   0  -2  17   20.70   52.99
   0   2  17    4.20   49.90
 -11   0  18  111.89   50.59
  11   0 -18  349.07   56.49
 -11   0  18  218.38   51.69
 -10   0  18   76.59   46.80
  10   0 -18  165.48   47.70
 -10   0  18  110.79   47.20
  -9   0  18   92.49   46.20
  -9   0  18  202.78   50.59
   9   0 -18  187.48   47.40
  -8   0  18   72.19   45.50
  -8   0  18   46.50   45.00
   8   0 -18  223.78   45.60
   8   0 -18   65.39   48.40
   7   0 -18   15.20   44.90
  -7   0  18   22.20   44.00
   7   0 -18  -10.00   37.10
  -7   0  18   28.80   43.90
   6   0 -18  -26.10   40.30
  -6   0  18  -21.90   42.90
   6   0 -18   44.10   35.40
  -6   0  18    5.70   42.80
  -5   0  18  150.18   54.69
   5   0 -18  347.17   57.69
   5   0 -18  442.96   75.19
  -5   0  18  425.86   64.29
  -4   0  18   71.69   43.90
   4   0 -18  -27.20   32.90
  -4   0  18   61.69   44.20
   4   0 -18   34.30   46.90
   3   0 -18  133.79   35.80
  -3   0  18   87.29   49.70
   3   0 -18  139.19   49.80
  -2   0  18   44.40   47.30
   2   0 -18  183.48   52.39
  -1   0  18   31.90   45.00
   1   0 -18    5.40   42.70
   0   0  18  425.06   76.29
   0   0 -18  501.85   78.29
  -1   0 -18   54.29   42.70
   1   0  18   34.50   43.50
   2   0  18   29.90   48.20
  -2   0 -18   52.39   45.00
 -10  -1  18  214.98   52.09
 -10  -1  18  251.87   54.29
  10  -1 -18  181.88   50.99
  10  -1 -18  298.87   55.29
  10   1 -18  311.07   51.59
 -10   1  18  144.09   48.30
 -10   1  18  178.28   52.89
   9  -1 -18  123.69   49.70
   9  -1 -18  170.68   46.30
  -9  -1  18   54.69   42.90
  -9  -1  18  103.19   47.20
  -9   1  18   47.60   44.10
  -9   1  18   58.59   46.70
   9   1 -18   83.09   41.30
   8  -1 -18   -7.20   43.20
  -8  -1  18   31.70   44.90
   8  -1 -18   46.70   40.80
  -8  -1  18   14.10   42.00
  -8   1  18   17.90   44.00
  -8   1  18   45.70   42.00
   8   1 -18   88.29   39.20
   7  -1 -18  369.96   59.59
  -7  -1  18  195.08   50.39
  -7  -1  18  281.57   57.19
   7  -1 -18  291.37   56.79
  -7   1  18  307.07   55.29
   7   1 -18  429.16   60.99
  -7   1  18  126.69   55.89
   6  -1 -18  229.78   43.70
  -6  -1  18  169.88   49.40
   6  -1 -18  154.08   52.59
  -6  -1  18  180.58   52.69
  -6   1  18  117.29   52.29
  -6   1  18  129.69   47.50
   6   1 -18  217.68   44.70
   5  -1 -18   36.80   42.10
  -5  -1  18   64.49   43.60
  -5  -1  18  132.19   53.59
   5  -1 -18  102.99   36.80
  -5   1  18   42.80   44.30
  -5   1  18   75.29   48.60
   5   1 -18   15.20   34.80
  -4  -1  18    6.30   40.80
   4  -1 -18   -5.30   31.80
   4  -1 -18   -1.20   40.80
  -4  -1  18   49.90   49.00
  -4   1  18   50.89   45.10
   4   1 -18    2.20   32.40
   3  -1 -18  117.09   45.80
  -3  -1  18   25.50   42.10
  -3  -1  18   94.09   50.69
   3  -1 -18   99.19   35.10
  -3   1  18   54.49   45.30
   2  -1 -18  -16.50   47.00
  -2  -1  18   96.19   49.90
   2  -1 -18   30.80   40.70
  -2  -1  18  -18.80   43.30
  -2   1  18   86.49   46.10
   1  -1 -18  115.29   48.00
  -1  -1  18  125.69   48.40
  -1   1  18  105.79   52.79
   0  -1 -18   -2.40   39.70
   0  -1  18   42.50   49.30
   0   1  18   19.30   52.49
   1  -1  18   14.50   49.60
  -1  -1 -18    4.80   42.60
   1   1  18   20.80   49.20
   6  -2 -18   19.60   40.20
  -6  -2  18   77.29   46.40
  -6  -2  18   -1.70   36.90
   6  -2 -18    8.80   43.10
  -6   2  18   14.70   43.40
  -6   2  18  -42.80   49.10
   6   2 -18  -54.59   34.50
  -5  -2  18    4.20   37.70
   5  -2 -18   30.60   39.50
   5  -2 -18   -8.70   38.00
  -5  -2  18  -18.30   44.90
   5   2 -18   27.40   39.50
  -5   2  18  -26.80   40.30
  -5   2  18  -55.79   52.39
   4  -2 -18   32.00   42.20
   4  -2 -18   32.70   36.60
  -4  -2  18   35.20   49.00
  -4  -2  18   12.90   46.70
  -4   2  18   39.20   42.70
  -3  -2  18    9.40   49.80
   3  -2 -18  -18.20   36.10
   3  -2 -18  -35.50   37.30
  -3   2  18  -22.10   50.29
  -9   0  19   -1.20   40.50
   9   0 -19  -13.20   37.40
  -9   0  19  -19.50   42.70
   8   0 -19   36.00   52.69
  -8   0  19   66.29   46.60
  -8   0  19  -30.60   42.10
   8   0 -19   41.80   40.80
   7   0 -19   -3.90   35.00
   7   0 -19  -36.80   45.10
  -7   0  19  -24.80   43.00
  -7   0  19  -19.80   45.60
   6   0 -19   -1.90   35.00
  -6   0  19   21.40   46.70
   6   0 -19  -56.29   41.60
  -6   0  19  -42.00   43.50
  -5   0  19    1.70   45.20
   5   0 -19  -41.60   33.40
   5   0 -19   25.40   50.09
  -5   0  19  -26.20   45.40
  -4   0  19  -19.20   42.90
  -4   0  19   73.19   48.90
   4   0 -19  -17.10   32.10
   4   0 -19    4.70   45.10
  -3   0  19   24.20   43.70
   3   0 -19  -77.99   40.10
   2   0 -19  -41.60   41.10
  -2   0  19    9.80   47.50
   1   0 -19  -13.30   42.80
  -1   0  19  -11.10   45.00
   0   0  19   14.20   48.60
   8  -1 -19   27.90   43.70
  -8  -1  19  -66.39   37.20
  -8  -1  19   27.60   46.30
   8  -1 -19  -24.10   38.10
  -8   1  19  -19.20   43.70
  -8   1  19   40.20   43.70
   8   1 -19    7.10   38.10
   7  -1 -19   -3.20   37.80
   7  -1 -19   68.69   45.60
  -7  -1  19  -13.30   43.10
  -7  -1  19   29.70   41.50
  -7   1  19   31.60   47.20
   7   1 -19   30.30   39.10
  -7   1  19   32.10   49.70
  -6  -1  19  -17.60   44.70
   6  -1 -19   34.40   42.80
   6  -1 -19   25.20   35.90
  -6  -1  19  -16.40   41.30
   6   1 -19   27.20   36.20
  -6   1  19   35.00   49.90
  -6   1  19   57.39   45.50
   5  -1 -19  200.28   42.40
  -5  -1  19  121.49   49.10
   5  -1 -19  158.28   51.39
  -5  -1  19   91.39   54.69
   5   1 -19  140.79   40.70
  -5   1  19  176.48   50.09
  -5   1  19  117.49   52.09
   4  -1 -19    9.40   43.30
   4  -1 -19    4.80   33.80
  -4  -1  19  -32.00   46.00
  -4  -1  19   -3.90   42.20
  -4   1  19   37.60   44.30
   3  -1 -19   14.10   41.80
  -3  -1  19  -15.00   47.30
   3  -1 -19  -10.80   43.90
  -3  -1  19  -51.49   42.30
  -3   1  19  -40.60   43.60
  -2  -1  19  278.17   61.09
  -2  -1  19  170.18   51.99
   2  -1 -19  289.97   58.39
  -2   1  19  239.48   55.99
  -6   0  20   33.70   49.50
  -5   0  20  -35.40   46.00
   5   0 -20   53.69   49.90
   5   0 -20   34.00   37.30
  -5   0  20   80.29   50.49
   0   0   0    0.00    0.00


_computing_structure_solution     'SHELXT 2018/2 (Sheldrick, 2018)'
_computing_structure_solution     'SHELXT 2018/2 (Sheldrick, 2018)'
;
_shelx_hkl_checksum              50647
_olex2_submission_special_instructions 'No special instructions were received'
####################################################################### 
# 
# This file contains crystal structure data downloaded from the 
# Cambridge Structural Database (CSD) hosted by the Cambridge 
# Crystallographic Data Centre (CCDC).
# 
# Full information about CCDC data access policies and citation 
# guidelines are available at http://www.ccdc.cam.ac.uk/access/V1 
# 
# Audit and citation data items may have been added by the CCDC. 
# Please retain this information to preserve the provenance of 
# this file and to allow appropriate attribution of the data. 
# 
#######################################################################

data_Gilliard_KKH_2_104_X2
_database_code_depnum_ccdc_archive 'CCDC 2344139'
loop_
_audit_author_name
_audit_author_address
'Diane A. Dickie '
;University of Virginia
United States of America
;
_audit_update_record             
;
2024-03-28 deposited with the CCDC.	2024-08-05 downloaded from the CCDC.
;
_audit_creation_date             2024-02-10
_audit_creation_method           
;
Olex2 1.5
(compiled 2023.08.24 svn.re1ec1418 for OlexSys, GUI svn.r6817)
;
_chemical_name_common            'FBP-sIPr cation BARF'
_chemical_name_systematic        ?
_chemical_formula_iupac          ?
_chemical_formula_moiety         
'2(C32 H12 B F23.976), C44 H54 B2 N4, 2(C H2 Cl2)'
_chemical_formula_sum            'C110 H82 B4 Cl4 F47.95 N4'
_chemical_formula_weight         2555.88
_chemical_melting_point          ?
loop_
_atom_type_symbol
_atom_type_description
_atom_type_scat_dispersion_real
_atom_type_scat_dispersion_imag
_atom_type_scat_source
C C 0.0033 0.0016 'International Tables Vol C Tables 4.2.6.8 and 6.1.1.4'
H H 0.0000 0.0000 'International Tables Vol C Tables 4.2.6.8 and 6.1.1.4'
B B 0.0013 0.0007 'International Tables Vol C Tables 4.2.6.8 and 6.1.1.4'
Cl Cl 0.1484 0.1585 'International Tables Vol C Tables 4.2.6.8 and 6.1.1.4'
F F 0.0171 0.0103 'International Tables Vol C Tables 4.2.6.8 and 6.1.1.4'
N N 0.0061 0.0033 'International Tables Vol C Tables 4.2.6.8 and 6.1.1.4'

_space_group_crystal_system      triclinic
_space_group_IT_number           2
_space_group_name_H-M_alt        'P -1'
_space_group_name_Hall           '-P 1'
loop_
_space_group_symop_operation_xyz
'x, y, z'
'-x, -y, -z'

_cell_length_a                   12.3947(8)
_cell_length_b                   12.5964(8)
_cell_length_c                   19.1553(12)
_cell_angle_alpha                79.135(2)
_cell_angle_beta                 72.923(2)
_cell_angle_gamma                89.308(2)
_cell_volume                     2804.6(3)
_cell_formula_units_Z            1
_cell_measurement_reflns_used    9385
_cell_measurement_temperature    100.(2)
_cell_measurement_theta_max      29.1389
_cell_measurement_theta_min      2.3115
_exptl_absorpt_coefficient_mu    0.235
_exptl_absorpt_correction_T_max  0.94
_exptl_absorpt_correction_T_min  0.86
_exptl_absorpt_correction_type   Multi-Scan
_exptl_absorpt_process_details   
;
Krause, L., Herbst-Irmer, R., Sheldrick, G. M., Stalke, D. (2015).
"Comparison of silver and molybdenum microfocus X-ray sources for
single-crystal structure determination"
J. Appl. Cryst. 48, 3-10.
doi:10.1107/S1600576714022985
;
_exptl_crystal_colour            orange
_exptl_crystal_colour_primary    orange
_exptl_crystal_density_diffrn    1.513
_exptl_crystal_density_meas      ?
_exptl_crystal_density_method    'not measured'
_exptl_crystal_description       block
_exptl_crystal_F_000             1290
_exptl_crystal_size_max          0.455
_exptl_crystal_size_mid          0.304
_exptl_crystal_size_min          0.283
_exptl_special_details           
;
;
_diffrn_reflns_av_R_equivalents  0.0394
_diffrn_reflns_av_unetI/netI     0.0325
_diffrn_reflns_limit_h_max       16
_diffrn_reflns_limit_h_min       -16
_diffrn_reflns_limit_k_max       17
_diffrn_reflns_limit_k_min       -17
_diffrn_reflns_limit_l_max       25
_diffrn_reflns_limit_l_min       -26
_diffrn_reflns_number            85598
_diffrn_reflns_theta_full        25.24
_diffrn_reflns_theta_max         29.15
_diffrn_reflns_theta_min         2.17
_diffrn_ambient_temperature      100.(2)
_diffrn_detector_area_resol_mean 7.3910
_diffrn_measured_fraction_theta_full 0.996
_diffrn_measured_fraction_theta_max 0.996
_diffrn_measurement_device       'Kappa four-circle diffractometer'
_diffrn_measurement_device_type  'Bruker D8 Venture'
_diffrn_measurement_method       '\f and \w scans'
_diffrn_radiation_monochromator  'HELIOS double bounce multilayer mirror'
_diffrn_radiation_probe          ?
_diffrn_radiation_type           'Mo K\a'
_diffrn_radiation_wavelength     0.71073
_diffrn_source                   'micro-focus sealed X-ray tube'
_diffrn_source_current           1.4
_diffrn_source_power             0.07
_diffrn_source_type              'Incoatec I\mS 3.0'
_diffrn_source_voltage           50
_reflns_Friedel_coverage         0.000
_reflns_Friedel_fraction_full    .
_reflns_Friedel_fraction_max     .
_reflns_number_gt                12626
_reflns_number_total             15059
_reflns_threshold_expression     'I > 2\s(I)'
_computing_cell_refinement       'SAINT V8.40B (Bruker AXS LLC, 2019)'
_computing_data_collection       'Bruker Instrument Service vV6.2.15'
_computing_data_reduction        'SAINT V8.40B (Bruker AXS LLC, 2019)'
_computing_molecular_graphics    'Olex2 1.5 (Dolomanov et al., 2009)'
_computing_publication_material  'Olex2 1.5 (Dolomanov et al., 2009)'
_computing_structure_refinement  'SHELXL-2018/3 (Sheldrick, 2018)'
_computing_structure_solution    'SHELXT 2018/2 (Sheldrick, 2018)'
_refine_diff_density_max         1.002
_refine_diff_density_min         -0.563
_refine_ls_extinction_coef       ?
_refine_ls_extinction_method     none
_refine_ls_goodness_of_fit_ref   1.035
_refine_ls_hydrogen_treatment    constr
_refine_ls_matrix_type           full
_refine_ls_number_constraints    ?
_refine_ls_number_parameters     995
_refine_ls_number_reflns         15059
_refine_ls_number_restraints     123
_refine_ls_R_factor_all          0.0625
_refine_ls_R_factor_gt           0.0529
_refine_ls_restrained_S_all      1.042
_refine_ls_shift/su_max          0.001
_refine_ls_shift/su_mean         0.000
_refine_ls_structure_factor_coef Fsqd
_refine_ls_weighting_details     
'w=1/[\s^2^(Fo^2^)+(0.0682P)^2^+1.8178P] where P=(Fo^2^+2Fc^2^)/3'
_refine_ls_weighting_scheme      calc
_refine_ls_wR_factor_gt          0.1393
_refine_ls_wR_factor_ref         0.1492
_refine_special_details          
;
;
_olex2_refinement_description    
;
1. Uiso/Uaniso restraints and constraints
F19 \\sim F20 \\sim F21 \\sim F19A \\sim F20A \\sim F21A \\sim F19B \\sim F20B
\\sim F21B: within 2A with sigma of 0.04 and sigma for terminal atoms of 0.08
within 2A
Uanis(F19A) = Uanis(F19) = Uanis(F19B)
Uanis(F21A) = Uanis(F21) = Uanis(F21B)
Uanis(F4) = Uanis(F4A) = Uanis(F4B)
Uanis(F6) = Uanis(F6A) = Uanis(F6B)
Uanis(F5) = Uanis(F5B) = Uanis(F5A)
2. Others
 1*[Sof(F1)+Sof(F2)+Sof(F3)]+1*[Sof(F1A)+Sof(F2A)+Sof(F3A)]+1*[Sof(F1B)+
 Sof(F2B)+Sof(F3B)]=1 with esd of 0.02
 1*[Sof(F19)+Sof(F20)+Sof(F21)]+1*[Sof(F19A)+Sof(F20A)+Sof(F21A)]+1*[Sof(F19B)+
 Sof(F20B)+Sof(F21B)]=1 with esd of 0.02
 1*[Sof(F4)+Sof(F5)+Sof(F6)]+1*[Sof(F4A)+Sof(F5A)+Sof(F6A)]+1*[Sof(F4B)+
 Sof(F5B)+Sof(F6B)]=1 with esd of 0.02
 Sof(F1)=Sof(F2)=Sof(F3)=FVAR(1)
 Sof(F1A)=Sof(F2A)=Sof(F3A)=FVAR(2)
 Sof(F1B)=Sof(F2B)=Sof(F3B)=FVAR(3)
 Sof(F7A)=Sof(F8A)=Sof(F9A)=1-FVAR(4)
 Sof(F7)=Sof(F8)=Sof(F9)=FVAR(4)
 Sof(F10A)=Sof(F11A)=Sof(F12A)=1-FVAR(5)
 Sof(F10)=Sof(F11)=Sof(F12)=FVAR(5)
 Sof(F19)=Sof(F20)=Sof(F21)=FVAR(6)
 Sof(F19A)=Sof(F20A)=Sof(F21A)=FVAR(7)
 Sof(F19B)=Sof(F20B)=Sof(F21B)=0.35001*FVAR(9)
 Sof(F22A)=Sof(F23A)=Sof(F24A)=1-FVAR(9)
 Sof(F22)=Sof(F23)=Sof(F24)=FVAR(9)
 Sof(F4)=Sof(F5)=Sof(F6)=FVAR(10)
 Sof(F4A)=Sof(F5A)=Sof(F6A)=FVAR(11)
 Sof(F4B)=Sof(F5B)=Sof(F6B)=FVAR(12)
 Sof(Cl1A)=Sof(Cl2A)=Sof(C55A)=Sof(H55C)=Sof(H55D)=1-FVAR(13)
 Sof(Cl1)=Sof(Cl3)=Sof(C55)=Sof(H55A)=Sof(H55B)=FVAR(13)
3.a Ternary CH refined with riding coordinates:
 C13(H13), C20(H20)
3.b Secondary CH2 refined with riding coordinates:
 C55(H55A,H55B), C55A(H55C,H55D)
3.c Aromatic/amide H refined with riding coordinates:
 C24(H24), C27(H27), C30(H30), C32(H32), C35(H35), C38(H38), C40(H40),
 C43(H43), C46(H46), C48(H48), C51(H51), C54(H54), C2(H2), C4(H4), C5(H5),
 C7(H7), C8(H8), C9(H9), C10(H10)
3.d Idealised Me refined as rotating group:
 C14(H14A,H14B,H14C), C15(H15A,H15B,H15C), C17(H17A,H17B,H17C), C19(H19A,H19B,
 H19C), C21(H21A,H21B,H21C), C22(H22A,H22B,H22C)
;
_atom_sites_solution_hydrogens   geom
_atom_sites_solution_primary     dual
_atom_sites_solution_secondary   ?
loop_
_atom_site_type_symbol
_atom_site_label
_atom_site_fract_x
_atom_site_fract_y
_atom_site_fract_z
_atom_site_U_iso_or_equiv
_atom_site_adp_type
_atom_site_calc_flag
_atom_site_refinement_flags_adp
_atom_site_refinement_flags_occupancy
_atom_site_refinement_flags_posn
_atom_site_occupancy
_atom_site_disorder_assembly
_atom_site_disorder_group
F F13 0.80066(14) 0.24240(9) 0.98214(6) 0.0559(4) Uani d . . . 1.000000 . .
F F14 0.66774(11) 0.13663(13) 0.97861(6) 0.0592(4) Uani d . . . 1.000000 . .
F F15 0.83694(13) 0.09973(11) 0.93845(7) 0.0608(4) Uani d . . . 1.000000 . .
F F16 0.87776(11) 0.17361(10) 0.63819(7) 0.0546(3) Uani d . . . 1.000000 . .
F F17 0.73521(12) 0.07537(8) 0.71064(6) 0.0490(3) Uani d . . . 1.000000 . .
F F18 0.71119(14) 0.22034(10) 0.63982(7) 0.0587(4) Uani d . . . 1.000000 . .
C C23 0.61969(11) 0.55721(10) 0.76976(7) 0.0196(2) Uani d . . . 1.000000 . .
C C24 0.57359(12) 0.58891(11) 0.71114(8) 0.0216(3) Uani d . . . 1.000000 . .
H H24 0.622763 0.605403 0.661660 0.026000 Uiso calc U . R 1.000000 . .
C C25 0.45727(12) 0.59713(11) 0.72306(8) 0.0232(3) Uani d . . . 1.000000 . .
C C26 0.41331(14) 0.63599(13) 0.65813(9) 0.0305(3) Uani d . . . 1.000000 . .
C C27 0.38192(12) 0.57131(11) 0.79368(8) 0.0235(3) Uani d . . . 1.000000 . .
H H27 0.302961 0.577838 0.801723 0.028000 Uiso calc U . R 1.000000 . .
C C28 0.42575(11) 0.53537(11) 0.85269(8) 0.0219(3) Uani d . . . 1.000000 . .
C C29 0.34522(13) 0.50197(13) 0.92921(9) 0.0300(3) Uani d . . . 1.000000 . .
C C30 0.54100(11) 0.52866(11) 0.84112(7) 0.0211(2) Uani d . . . 1.000000 . .
H H30 0.568029 0.503980 0.882649 0.025000 Uiso calc U . R 1.000000 . .
C C31 0.78810(11) 0.60977(11) 0.82103(7) 0.0205(2) Uani d . . . 1.000000 . .
C C32 0.72073(12) 0.68619(11) 0.85551(7) 0.0214(3) Uani d . . . 1.000000 . .
H H32 0.649831 0.700184 0.846806 0.026000 Uiso calc U . R 1.000000 . .
C C33 0.75429(12) 0.74232(11) 0.90215(8) 0.0233(3) Uani d . . . 1.000000 . .
C C34 0.67847(14) 0.82296(13) 0.93743(9) 0.0315(3) Uani d . . . 1.000000 . .
C C35 0.85734(13) 0.72659(13) 0.91548(8) 0.0275(3) Uani d . . . 1.000000 . .
H H35 0.880243 0.765187 0.947208 0.033000 Uiso calc U . R 1.000000 . .
C C36 0.92635(12) 0.65245(14) 0.88094(9) 0.0300(3) Uani d . . . 1.000000 . .
C C37 1.03974(16) 0.6351(2) 0.89270(13) 0.0498(5) Uani d . . . 1.000000 . .
C C38 0.89264(12) 0.59553(13) 0.83488(8) 0.0266(3) Uani d . . . 1.000000 . .
H H38 0.942051 0.545382 0.812076 0.032000 Uiso calc U . R 1.000000 . .
C C39 0.76902(11) 0.41536(11) 0.78094(7) 0.0198(2) Uani d . . . 1.000000 . .
C C40 0.76963(12) 0.35727(11) 0.85107(7) 0.0228(3) Uani d . . . 1.000000 . .
H H40 0.768582 0.395725 0.889409 0.027000 Uiso calc U . R 1.000000 . .
C C41 0.77174(12) 0.24478(12) 0.86585(8) 0.0248(3) Uani d . . . 1.000000 . .
C C42 0.76808(15) 0.18364(13) 0.94162(9) 0.0324(3) Uani d . . . 1.000000 . .
C C43 0.77309(13) 0.18516(11) 0.81197(8) 0.0255(3) Uani d . . . 1.000000 . .
H H43 0.775394 0.108518 0.822152 0.031000 Uiso calc U . R 1.000000 . .
C C44 0.77098(12) 0.24054(11) 0.74266(8) 0.0237(3) Uani d . . . 1.000000 . .
C C45 0.77392(15) 0.17771(12) 0.68323(9) 0.0323(3) Uani d . . . 1.000000 . .
C C46 0.76907(12) 0.35278(11) 0.72754(7) 0.0220(3) Uani d . . . 1.000000 . .
H H46 0.767747 0.388338 0.679449 0.026000 Uiso calc U . R 1.000000 . .
C C47 0.83698(11) 0.60260(11) 0.68076(7) 0.0205(2) Uani d . . . 1.000000 . .
C C48 0.93818(12) 0.55890(11) 0.64568(8) 0.0229(3) Uani d . . . 1.000000 . .
H H48 0.958605 0.491653 0.669200 0.027000 Uiso calc U . R 1.000000 . .
C C49 1.00998(12) 0.61081(12) 0.57735(8) 0.0259(3) Uani d . . . 1.000000 . .
C C50 1.11816(15) 0.56110(14) 0.54322(10) 0.0364(4) Uani d . . . 1.000000 . .
C C51 0.98319(13) 0.70825(12) 0.54054(8) 0.0274(3) Uani d . . . 1.000000 . .
H H51 1.030883 0.742377 0.493138 0.033000 Uiso calc U . R 1.000000 . .
C C52 0.88478(13) 0.75447(12) 0.57492(8) 0.0251(3) Uani d . . . 1.000000 . .
C C53 0.85248(14) 0.86100(13) 0.53900(9) 0.0327(3) Uani d . . . 1.000000 . .
C C54 0.81464(12) 0.70369(11) 0.64411(8) 0.0228(3) Uani d . . . 1.000000 . .
H H54 0.749342 0.738863 0.667250 0.027000 Uiso calc U . R 1.000000 . .
B B2 0.75414(12) 0.54606(12) 0.76262(8) 0.0194(3) Uani d . . . 1.000000 . .
F F1 0.4229(11) 0.5674(5) 0.6147(4) 0.053(2) Uani d . P . 0.568(19) A 1
F F2 0.4691(10) 0.7282(6) 0.6153(5) 0.058(2) Uani d . P . 0.568(19) A 1
F F3 0.3040(6) 0.6617(13) 0.6783(2) 0.060(3) Uani d . P . 0.568(19) A 1
F F4 0.27408(17) 0.58045(19) 0.94828(9) 0.0521(6) Uani d . P . 0.832(5) B 1
F F5 0.27431(17) 0.41907(18) 0.93148(9) 0.0489(6) Uani d . P . 0.832(5) B 1
F F6 0.39427(12) 0.4721(2) 0.98152(8) 0.0460(6) Uani d . P . 0.832(5) B 1
F F7 0.6960(7) 0.9201(5) 0.8905(3) 0.0572(14) Uani d . P . 0.62(3) C 1
F F8 0.5721(5) 0.7999(6) 0.9519(6) 0.0718(18) Uani d . P . 0.62(3) C 1
F F9 0.6978(7) 0.8465(8) 0.9964(5) 0.0680(18) Uani d . P . 0.62(3) C 1
F F10 1.1204(5) 0.6793(9) 0.8288(4) 0.090(2) Uani d . P . 0.58(2) D 1
F F11 1.0583(6) 0.6866(11) 0.9406(8) 0.088(3) Uani d . P . 0.58(2) D 1
F F12 1.0583(11) 0.5341(9) 0.9072(10) 0.097(3) Uani d . P . 0.58(2) D 1
F F19 1.1030(2) 0.45125(18) 0.55409(18) 0.0504(7) Uani d U P . 0.594(4) E 1
F F20 1.1992(3) 0.5897(6) 0.5607(4) 0.105(2) Uani d U P . 0.594(4) E 1
F F21 1.1419(2) 0.5817(3) 0.46525(13) 0.0553(7) Uani d U P . 0.594(4) E 1
F F22 0.9019(8) 0.8867(8) 0.4667(4) 0.0657(18) Uani d . P . 0.61(2) F 1
F F23 0.7419(4) 0.8623(5) 0.5446(3) 0.0520(13) Uani d . P . 0.61(2) F 1
F F24 0.8700(9) 0.9403(5) 0.5689(5) 0.079(2) Uani d . P . 0.61(2) F 1
F F1A 0.480(3) 0.607(3) 0.5968(12) 0.060(7) Uani d . P . 0.186(16) A 2
F F2A 0.407(4) 0.7328(12) 0.642(2) 0.055(7) Uani d . P . 0.186(16) A 2
F F3A 0.316(3) 0.584(5) 0.667(2) 0.096(15) Uani d . P . 0.186(16) A 2
F F4A 0.3380(15) 0.5882(12) 0.9659(8) 0.0521(6) Uani d . P . 0.090(3) B 2
F F5A 0.2570(15) 0.471(2) 0.9420(9) 0.0489(6) Uani d . P . 0.090(3) B 2
F F6A 0.3927(14) 0.4269(17) 0.9699(9) 0.0460(6) Uani d . P . 0.090(3) B 2
F F7A 0.5717(8) 0.8089(9) 0.9388(6) 0.053(2) Uani d . P . 0.38(3) C 2
F F8A 0.6688(18) 0.8060(18) 1.0102(6) 0.084(4) Uani d . P . 0.38(3) C 2
F F9A 0.7100(14) 0.9215(9) 0.9076(14) 0.101(5) Uani d . P . 0.38(3) C 2
F F10A 1.1198(8) 0.7023(8) 0.8518(12) 0.095(4) Uani d . P . 0.42(2) D 2
F F11A 1.0343(9) 0.6347(16) 0.9664(5) 0.083(3) Uani d . P . 0.42(2) D 2
F F12A 1.0816(8) 0.5386(10) 0.8846(8) 0.063(2) Uani d . P . 0.42(2) D 2
F F19A 1.1419(7) 0.4772(5) 0.5841(6) 0.0504(7) Uani d U P . 0.204(3) E 2
F F20A 1.2123(7) 0.6346(5) 0.5270(5) 0.0322(18) Uani d U P . 0.204(3) E 2
F F21A 1.1325(7) 0.5355(8) 0.4851(4) 0.0553(7) Uani d U P . 0.204(3) E 2
F F22A 0.9305(15) 0.9038(11) 0.4773(10) 0.085(4) Uani d . P . 0.39(2) F 2
F F23A 0.7570(13) 0.8529(10) 0.5260(11) 0.084(3) Uani d . P . 0.39(2) F 2
F F24A 0.8424(12) 0.9350(9) 0.5815(6) 0.072(3) Uani d . P . 0.39(2) F 2
F F1B 0.361(3) 0.5567(9) 0.6435(19) 0.081(9) Uani d . P . 0.255(18) A 3
F F2B 0.4941(8) 0.674(4) 0.5948(10) 0.103(12) Uani d . P . 0.255(18) A 3
F F3B 0.343(2) 0.7107(16) 0.6690(9) 0.049(4) Uani d . P . 0.255(18) A 3
F F4B 0.254(2) 0.531(3) 0.9502(12) 0.0521(6) Uani d . P . 0.075(3) B 3
F F5B 0.3257(19) 0.3949(17) 0.9442(10) 0.0489(6) Uani d . P . 0.075(3) B 3
F F6B 0.3933(13) 0.541(2) 0.9788(8) 0.0460(6) Uani d . P . 0.075(3) B 3
F F19B 1.1192(6) 0.4802(6) 0.5190(6) 0.0504(7) Uani d U P . 0.188(2) E 3
F F20B 1.1743(6) 0.5194(9) 0.6021(4) 0.0389(18) Uani d U P . 0.188(2) E 3
F F21B 1.1900(8) 0.6211(7) 0.4875(4) 0.0553(7) Uani d U P . 0.188(2) E 3
N N1 0.58711(10) 0.97000(9) 0.25074(6) 0.0219(2) Uani d . . . 1.000000 . .
N N2 0.60932(12) 0.80907(10) 0.30594(7) 0.0295(3) Uani d . . . 1.000000 . .
C C1 0.58554(12) 0.99401(11) 0.43128(7) 0.0214(3) Uani d . . . 1.000000 . .
C C2 0.47709(12) 0.94566(11) 0.45080(7) 0.0225(3) Uani d . . . 1.000000 . .
H H2 0.460138 0.908246 0.416356 0.027000 Uiso calc U . R 1.000000 . .
C C3 0.60878(12) 1.05196(11) 0.48268(7) 0.0220(3) Uani d . . . 1.000000 . .
C C4 0.71203(13) 1.11242(12) 0.47255(8) 0.0272(3) Uani d . . . 1.000000 . .
H H4 0.709858 1.148847 0.512050 0.033000 Uiso calc U . R 1.000000 . .
C C5 0.81125(14) 1.12727(13) 0.41773(9) 0.0308(3) Uani d . . . 1.000000 . .
H H5 0.863328 1.175683 0.425017 0.037000 Uiso calc U . R 1.000000 . .
C C6 0.85479(13) 1.08488(13) 0.35028(8) 0.0293(3) Uani d . . . 1.000000 . .
C C7 0.96869(15) 1.11590(17) 0.31075(10) 0.0392(4) Uani d . . . 1.000000 . .
H H7 1.008078 1.164123 0.328372 0.047000 Uiso calc U . R 1.000000 . .
C C8 1.02420(16) 1.07808(19) 0.24729(10) 0.0446(4) Uani d . . . 1.000000 . .
H H8 1.101502 1.098638 0.222603 0.054000 Uiso calc U . R 1.000000 . .
C C9 0.96795(16) 1.01065(18) 0.21961(10) 0.0434(4) Uani d . . . 1.000000 . .
H H9 1.005903 0.984890 0.175648 0.052000 Uiso calc U . R 1.000000 . .
C C10 0.85572(15) 0.98066(15) 0.25629(9) 0.0354(3) Uani d . . . 1.000000 . .
H H10 0.817601 0.934852 0.236160 0.042000 Uiso calc U . R 1.000000 . .
C C11 0.79499(13) 1.01520(13) 0.32258(8) 0.0271(3) Uani d . . . 1.000000 . .
C C12 0.62034(13) 0.91464(11) 0.30731(8) 0.0240(3) Uani d . . . 1.000000 . .
C C13 0.58274(13) 1.08987(11) 0.23763(8) 0.0242(3) Uani d . . . 1.000000 . .
H H13 0.617205 1.114942 0.273149 0.029000 Uiso calc U . R 1.000000 . .
C C14 0.46105(14) 1.12380(13) 0.25711(10) 0.0321(3) Uani d . . . 1.000000 . .
H H14A 0.423813 1.100678 0.223515 0.048000 Uiso calc U . R 1.000000 . .
H H14B 0.459819 1.202685 0.251771 0.048000 Uiso calc U . R 1.000000 . .
H H14C 0.421063 1.089895 0.308618 0.048000 Uiso calc U . R 1.000000 . .
C C15 0.65408(16) 1.14200(13) 0.15990(9) 0.0356(4) Uani d . . . 1.000000 . .
H H15A 0.728601 1.110756 0.149150 0.053000 Uiso calc U . R 1.000000 . .
H H15B 0.662895 1.220110 0.156801 0.053000 Uiso calc U . R 1.000000 . .
H H15C 0.616831 1.128788 0.123537 0.053000 Uiso calc U . R 1.000000 . .
C C16 0.55559(13) 0.89902(12) 0.21173(8) 0.0263(3) Uani d . . . 1.000000 . .
C C17 0.51845(15) 0.93149(14) 0.14377(9) 0.0338(3) Uani d . . . 1.000000 . .
H H17A 0.583027 0.964084 0.101832 0.051000 Uiso calc U . R 1.000000 . .
H H17B 0.459556 0.984202 0.152581 0.051000 Uiso calc U . R 1.000000 . .
H H17C 0.488349 0.867546 0.132189 0.051000 Uiso calc U . R 1.000000 . .
C C18 0.56945(14) 0.79841(12) 0.24669(9) 0.0314(3) Uani d . . . 1.000000 . .
C C19 0.55250(19) 0.69218(14) 0.22688(12) 0.0461(5) Uani d . . . 1.000000 . .
H H19A 0.523980 0.703860 0.183552 0.069000 Uiso calc U . R 1.000000 . .
H H19B 0.497736 0.646182 0.269068 0.069000 Uiso calc U . R 1.000000 . .
H H19C 0.624644 0.656696 0.214996 0.069000 Uiso calc U . R 1.000000 . .
C C20 0.62946(18) 0.71436(13) 0.35939(10) 0.0411(4) Uani d . . . 1.000000 . .
H H20 0.659293 0.656448 0.330528 0.049000 Uiso calc U . R 1.000000 . .
C C21 0.5185(2) 0.67009(16) 0.41701(13) 0.0591(7) Uani d . . . 1.000000 . .
H H21A 0.530747 0.601611 0.447099 0.089000 Uiso calc U . R 1.000000 . .
H H21B 0.462902 0.657780 0.391688 0.089000 Uiso calc U . R 1.000000 . .
H H21C 0.490233 0.722363 0.449337 0.089000 Uiso calc U . R 1.000000 . .
C C22 0.7180(2) 0.74101(17) 0.39441(12) 0.0529(5) Uani d . . . 1.000000 . .
H H22A 0.690093 0.795622 0.424876 0.079000 Uiso calc U . R 1.000000 . .
H H22B 0.787521 0.769283 0.355182 0.079000 Uiso calc U . R 1.000000 . .
H H22C 0.733643 0.675389 0.425829 0.079000 Uiso calc U . R 1.000000 . .
B B1 0.67077(14) 0.97635(13) 0.35769(9) 0.0233(3) Uani d . . . 1.000000 . .
Cl Cl1 0.1530(3) 0.2020(4) 0.8822(2) 0.0779(10) Uani d . P . 0.445(8) G 1
Cl Cl3 0.1291(3) 0.3889(5) 0.76813(16) 0.0795(13) Uani d . P . 0.445(8) G 1
C C55 0.0696(12) 0.3070(14) 0.8538(9) 0.105(5) Uani d . P . 0.445(8) G 1
H H55A -0.002085 0.273740 0.853306 0.126000 Uiso calc U P R 0.445(8) G 1
H H55B 0.050448 0.353195 0.891782 0.126000 Uiso calc U P R 0.445(8) G 1
Cl Cl1A 0.1255(3) 0.1523(5) 0.9064(3) 0.1111(13) Uani d . P . 0.555(8) G 2
Cl Cl2A 0.0997(2) 0.3216(5) 0.78645(19) 0.1008(10) Uani d . P . 0.555(8) G 2
C C55A 0.0893(9) 0.2895(11) 0.8810(6) 0.089(5) Uani d . P . 0.555(8) G 2
H H55C 0.011151 0.299521 0.910843 0.106000 Uiso calc U P R 0.555(8) G 2
H H55D 0.140675 0.338991 0.892180 0.106000 Uiso calc U P R 0.555(8) G 2

loop_
_atom_site_aniso_label
_atom_site_aniso_U_11
_atom_site_aniso_U_22
_atom_site_aniso_U_33
_atom_site_aniso_U_12
_atom_site_aniso_U_13
_atom_site_aniso_U_23
F13 0.1075(11) 0.0356(6) 0.0345(6) -0.0111(6) -0.0405(7) 0.0015(4)
F14 0.0521(7) 0.0823(9) 0.0288(5) -0.0213(6) -0.0076(5) 0.0187(6)
F15 0.0862(10) 0.0523(7) 0.0445(7) 0.0295(7) -0.0270(7) -0.0006(6)
F16 0.0606(7) 0.0514(7) 0.0378(6) -0.0098(6) 0.0153(5) -0.0217(5)
F17 0.0792(8) 0.0264(5) 0.0335(5) -0.0180(5) -0.0017(5) -0.0089(4)
F18 0.1020(11) 0.0453(7) 0.0504(7) 0.0119(7) -0.0471(7) -0.0232(6)
C23 0.0217(6) 0.0166(5) 0.0197(6) -0.0013(4) -0.0052(5) -0.0033(4)
C24 0.0253(6) 0.0191(6) 0.0201(6) -0.0024(5) -0.0064(5) -0.0032(5)
C25 0.0280(7) 0.0189(6) 0.0252(6) -0.0008(5) -0.0122(5) -0.0033(5)
C26 0.0323(8) 0.0316(8) 0.0310(7) 0.0014(6) -0.0160(6) -0.0039(6)
C27 0.0221(6) 0.0200(6) 0.0295(7) 0.0003(5) -0.0087(5) -0.0060(5)
C28 0.0220(6) 0.0193(6) 0.0230(6) -0.0020(5) -0.0041(5) -0.0046(5)
C29 0.0239(7) 0.0347(8) 0.0276(7) -0.0015(6) -0.0025(6) -0.0048(6)
C30 0.0217(6) 0.0203(6) 0.0203(6) -0.0013(5) -0.0052(5) -0.0028(5)
C31 0.0208(6) 0.0207(6) 0.0177(6) -0.0025(5) -0.0028(5) -0.0026(5)
C32 0.0226(6) 0.0199(6) 0.0197(6) -0.0011(5) -0.0044(5) -0.0020(5)
C33 0.0266(6) 0.0205(6) 0.0202(6) -0.0011(5) -0.0027(5) -0.0047(5)
C34 0.0371(8) 0.0286(7) 0.0325(8) 0.0054(6) -0.0114(6) -0.0138(6)
C35 0.0271(7) 0.0305(7) 0.0260(7) -0.0042(6) -0.0059(5) -0.0106(6)
C36 0.0210(6) 0.0407(8) 0.0325(7) 0.0003(6) -0.0088(6) -0.0156(6)
C37 0.0292(8) 0.0739(15) 0.0648(13) 0.0121(9) -0.0224(9) -0.0453(12)
C38 0.0210(6) 0.0325(7) 0.0281(7) 0.0013(5) -0.0053(5) -0.0132(6)
C39 0.0187(6) 0.0208(6) 0.0185(6) -0.0012(4) -0.0037(4) -0.0029(5)
C40 0.0245(6) 0.0242(6) 0.0186(6) -0.0028(5) -0.0052(5) -0.0028(5)
C41 0.0270(7) 0.0247(7) 0.0204(6) -0.0039(5) -0.0070(5) 0.0015(5)
C42 0.0421(9) 0.0284(7) 0.0263(7) -0.0041(6) -0.0136(6) 0.0018(6)
C43 0.0291(7) 0.0192(6) 0.0251(7) -0.0032(5) -0.0056(5) 0.0000(5)
C44 0.0264(6) 0.0217(6) 0.0208(6) -0.0028(5) -0.0033(5) -0.0046(5)
C45 0.0466(9) 0.0221(7) 0.0238(7) -0.0044(6) -0.0031(6) -0.0048(5)
C46 0.0255(6) 0.0209(6) 0.0171(6) -0.0019(5) -0.0037(5) -0.0020(5)
C47 0.0218(6) 0.0197(6) 0.0192(6) -0.0029(5) -0.0045(5) -0.0044(5)
C48 0.0251(6) 0.0198(6) 0.0212(6) -0.0015(5) -0.0034(5) -0.0032(5)
C49 0.0261(7) 0.0239(6) 0.0232(6) -0.0025(5) 0.0003(5) -0.0059(5)
C50 0.0344(8) 0.0313(8) 0.0333(8) 0.0014(6) 0.0057(6) -0.0066(6)
C51 0.0295(7) 0.0259(7) 0.0213(6) -0.0058(5) -0.0012(5) -0.0010(5)
C52 0.0281(7) 0.0217(6) 0.0234(6) -0.0038(5) -0.0068(5) -0.0001(5)
C53 0.0346(8) 0.0276(7) 0.0308(8) -0.0033(6) -0.0081(6) 0.0043(6)
C54 0.0221(6) 0.0218(6) 0.0227(6) -0.0019(5) -0.0047(5) -0.0034(5)
B2 0.0199(6) 0.0194(6) 0.0175(6) -0.0012(5) -0.0037(5) -0.0032(5)
F1 0.091(6) 0.043(3) 0.044(3) 0.015(3) -0.043(3) -0.019(2)
F2 0.065(5) 0.047(3) 0.065(4) -0.023(3) -0.046(4) 0.029(2)
F3 0.035(2) 0.105(7) 0.0409(14) 0.026(3) -0.0197(14) -0.005(3)
F4 0.0500(10) 0.0535(11) 0.0390(8) 0.0209(9) 0.0078(7) -0.0099(8)
F5 0.0440(10) 0.0571(11) 0.0366(7) -0.0309(9) 0.0017(6) -0.0067(7)
F6 0.0269(6) 0.0824(18) 0.0209(6) -0.0090(9) -0.0048(4) 0.0061(8)
F7 0.075(3) 0.026(2) 0.060(2) 0.016(2) -0.0095(16) -0.0027(13)
F8 0.035(2) 0.049(2) 0.118(4) -0.0049(17) 0.017(2) -0.047(2)
F9 0.095(3) 0.084(4) 0.059(3) 0.057(3) -0.051(3) -0.056(3)
F10 0.0180(16) 0.156(6) 0.105(3) 0.007(2) -0.0127(15) -0.057(3)
F11 0.040(2) 0.158(6) 0.114(6) 0.033(3) -0.047(3) -0.110(5)
F12 0.080(5) 0.095(4) 0.157(9) 0.043(3) -0.089(6) -0.043(4)
F19 0.0386(11) 0.0252(11) 0.0651(18) 0.0061(9) 0.0124(11) 0.0005(9)
F20 0.0238(17) 0.178(6) 0.159(6) 0.029(3) -0.034(3) -0.138(5)
F21 0.0676(14) 0.0608(18) 0.0195(11) 0.0243(14) 0.0093(9) -0.0006(9)
F22 0.068(4) 0.071(4) 0.0318(15) 0.022(2) 0.0014(19) 0.0249(16)
F23 0.0323(16) 0.044(2) 0.063(2) 0.0045(13) -0.009(2) 0.0230(16)
F24 0.136(4) 0.0191(16) 0.114(5) -0.002(2) -0.095(4) -0.001(2)
F1A 0.093(16) 0.072(14) 0.028(7) 0.033(12) -0.033(9) -0.016(8)
F2A 0.086(18) 0.030(5) 0.075(14) 0.013(9) -0.064(14) -0.010(7)
F3A 0.055(12) 0.14(3) 0.091(15) -0.046(16) -0.060(12) 0.050(18)
F4A 0.0500(10) 0.0535(11) 0.0390(8) 0.0209(9) 0.0078(7) -0.0099(8)
F5A 0.0440(10) 0.0571(11) 0.0366(7) -0.0309(9) 0.0017(6) -0.0067(7)
F6A 0.0269(6) 0.0824(18) 0.0209(6) -0.0090(9) -0.0048(4) 0.0061(8)
F7A 0.036(4) 0.078(5) 0.073(4) 0.031(3) -0.031(3) -0.056(3)
F8A 0.132(9) 0.100(8) 0.033(3) 0.083(7) -0.030(4) -0.039(4)
F9A 0.067(5) 0.024(4) 0.181(12) -0.011(3) 0.023(7) -0.037(6)
F10A 0.035(3) 0.077(4) 0.169(11) -0.021(2) -0.039(5) 0.003(5)
F11A 0.040(3) 0.175(9) 0.059(3) 0.033(4) -0.032(3) -0.058(4)
F12A 0.038(2) 0.070(3) 0.115(5) 0.025(2) -0.048(3) -0.057(4)
F19A 0.0386(11) 0.0252(11) 0.0651(18) 0.0061(9) 0.0124(11) 0.0005(9)
F20A 0.015(2) 0.019(2) 0.050(4) -0.0016(16) 0.008(2) -0.003(2)
F21A 0.0676(14) 0.0608(18) 0.0195(11) 0.0243(14) 0.0093(9) -0.0006(9)
F22A 0.072(7) 0.047(4) 0.078(7) 0.023(4) 0.035(4) 0.042(4)
F23A 0.103(7) 0.042(3) 0.141(8) -0.011(4) -0.103(6) 0.008(5)
F24A 0.136(7) 0.041(4) 0.047(3) 0.048(4) -0.036(4) -0.020(3)
F1B 0.14(2) 0.036(4) 0.115(18) 0.002(10) -0.108(18) -0.018(9)
F2B 0.045(4) 0.19(3) 0.041(7) 0.010(12) -0.010(4) 0.054(12)
F3B 0.060(11) 0.043(6) 0.059(6) 0.031(6) -0.039(7) -0.018(5)
F4B 0.0500(10) 0.0535(11) 0.0390(8) 0.0209(9) 0.0078(7) -0.0099(8)
F5B 0.0440(10) 0.0571(11) 0.0366(7) -0.0309(9) 0.0017(6) -0.0067(7)
F6B 0.0269(6) 0.0824(18) 0.0209(6) -0.0090(9) -0.0048(4) 0.0061(8)
F19B 0.0386(11) 0.0252(11) 0.0651(18) 0.0061(9) 0.0124(11) 0.0005(9)
F20B 0.015(3) 0.078(5) 0.033(3) 0.019(3) -0.012(2) -0.027(3)
F21B 0.0676(14) 0.0608(18) 0.0195(11) 0.0243(14) 0.0093(9) -0.0006(9)
N1 0.0283(6) 0.0176(5) 0.0181(5) -0.0018(4) -0.0030(4) -0.0056(4)
N2 0.0404(7) 0.0175(5) 0.0249(6) 0.0026(5) -0.0008(5) -0.0045(5)
C1 0.0266(6) 0.0186(6) 0.0183(6) 0.0035(5) -0.0063(5) -0.0025(5)
C2 0.0292(7) 0.0200(6) 0.0186(6) 0.0020(5) -0.0073(5) -0.0044(5)
C3 0.0269(6) 0.0200(6) 0.0188(6) 0.0027(5) -0.0071(5) -0.0029(5)
C4 0.0314(7) 0.0279(7) 0.0227(6) -0.0018(6) -0.0085(6) -0.0052(5)
C5 0.0302(7) 0.0335(8) 0.0272(7) -0.0055(6) -0.0084(6) -0.0022(6)
C6 0.0272(7) 0.0344(8) 0.0224(6) 0.0003(6) -0.0061(5) 0.0017(6)
C7 0.0305(8) 0.0534(11) 0.0280(8) -0.0065(7) -0.0058(6) 0.0019(7)
C8 0.0289(8) 0.0655(13) 0.0295(8) -0.0024(8) -0.0001(6) 0.0019(8)
C9 0.0343(9) 0.0599(12) 0.0290(8) 0.0091(8) 0.0010(7) -0.0084(8)
C10 0.0325(8) 0.0436(9) 0.0267(7) 0.0067(7) -0.0033(6) -0.0080(7)
C11 0.0278(7) 0.0295(7) 0.0215(6) 0.0049(5) -0.0049(5) -0.0024(5)
C12 0.0306(7) 0.0185(6) 0.0184(6) 0.0017(5) -0.0003(5) -0.0040(5)
C13 0.0345(7) 0.0168(6) 0.0222(6) -0.0019(5) -0.0094(5) -0.0040(5)
C14 0.0379(8) 0.0231(7) 0.0380(8) 0.0044(6) -0.0131(7) -0.0099(6)
C15 0.0482(10) 0.0254(7) 0.0269(7) -0.0090(7) -0.0051(7) 0.0009(6)
C16 0.0311(7) 0.0232(6) 0.0228(6) -0.0052(5) -0.0014(5) -0.0099(5)
C17 0.0417(9) 0.0355(8) 0.0268(7) -0.0051(7) -0.0094(6) -0.0131(6)
C18 0.0380(8) 0.0224(7) 0.0291(7) -0.0035(6) 0.0010(6) -0.0108(6)
C19 0.0589(12) 0.0242(8) 0.0526(11) -0.0057(7) -0.0059(9) -0.0179(8)
C20 0.0617(12) 0.0190(7) 0.0331(8) 0.0115(7) -0.0027(8) -0.0006(6)
C21 0.0790(16) 0.0273(9) 0.0451(11) 0.0081(9) 0.0110(11) 0.0092(8)
C22 0.0816(16) 0.0347(9) 0.0448(11) 0.0262(10) -0.0248(11) -0.0055(8)
B1 0.0286(7) 0.0209(7) 0.0192(6) 0.0051(6) -0.0058(6) -0.0033(5)
Cl1 0.0572(14) 0.116(2) 0.0817(16) 0.0209(13) -0.0263(11) -0.0630(16)
Cl3 0.0533(12) 0.125(3) 0.0740(13) 0.0304(15) -0.0193(9) -0.0548(16)
C55 0.049(6) 0.096(7) 0.136(15) 0.011(5) 0.029(7) -0.031(9)
Cl1A 0.0769(14) 0.174(3) 0.114(2) 0.0056(17) -0.0297(15) -0.102(3)
Cl2A 0.0642(10) 0.139(3) 0.1079(16) 0.0129(14) -0.0037(11) -0.0801(18)
C55A 0.054(5) 0.134(10) 0.087(6) -0.022(5) 0.006(3) -0.084(7)

_geom_special_details            
;
All esds (except the esd in the dihedral angle between two l.s. planes)
are estimated using the full covariance matrix.  The cell esds are taken
into account individually in the estimation of esds in distances, angles
and torsion angles; correlations between esds in cell parameters are only
used when they are defined by crystal symmetry.  An approximate (isotropic)
treatment of cell esds is used for estimating esds involving l.s. planes.
;
loop_
_geom_bond_atom_site_label_1
_geom_bond_atom_site_label_2
_geom_bond_site_symmetry_2
_geom_bond_distance
_geom_bond_publ_flag
F13 C42 . 1.312(2) ?
F14 C42 . 1.320(2) ?
F15 C42 . 1.349(2) ?
F16 C45 . 1.329(2) ?
F17 C45 . 1.3340(18) ?
F18 C45 . 1.336(2) ?
C23 C24 . 1.3960(19) ?
C23 C30 . 1.4105(18) ?
C23 B2 . 1.638(2) ?
C24 H24 . 0.950000 ?
C24 C25 . 1.398(2) ?
C25 C26 . 1.499(2) ?
C25 C27 . 1.381(2) ?
C26 F1 . 1.289(5) ?
C26 F2 . 1.352(5) ?
C26 F3 . 1.349(4) ?
C26 F1A . 1.335(16) ?
C26 F2A . 1.206(12) ?
C26 F3A . 1.323(17) ?
C26 F1B . 1.314(13) ?
C26 F2B . 1.335(9) ?
C26 F3B . 1.279(9) ?
C27 H27 . 0.950000 ?
C27 C28 . 1.393(2) ?
C28 C29 . 1.497(2) ?
C28 C30 . 1.3838(19) ?
C29 F4 . 1.347(2) ?
C29 F5 . 1.359(2) ?
C29 F6 . 1.314(2) ?
C29 F4A . 1.390(16) ?
C29 F5A . 1.107(14) ?
C29 F6A . 1.352(19) ?
C29 F4B . 1.17(2) ?
C29 F5B . 1.335(19) ?
C29 F6B . 1.420(19) ?
C30 H30 . 0.950000 ?
C31 C32 . 1.3987(19) ?
C31 C38 . 1.400(2) ?
C31 B2 . 1.642(2) ?
C32 H32 . 0.950000 ?
C32 C33 . 1.3909(19) ?
C33 C34 . 1.495(2) ?
C33 C35 . 1.379(2) ?
C34 F7 . 1.353(6) ?
C34 F8 . 1.289(6) ?
C34 F9 . 1.308(6) ?
C34 F7A . 1.329(8) ?
C34 F8A . 1.339(10) ?
C34 F9A . 1.278(12) ?
C35 H35 . 0.950000 ?
C35 C36 . 1.387(2) ?
C36 C37 . 1.495(2) ?
C36 C38 . 1.389(2) ?
C37 F10 . 1.359(8) ?
C37 F11 . 1.291(5) ?
C37 F12 . 1.284(11) ?
C37 F10A . 1.275(9) ?
C37 F11A . 1.392(7) ?
C37 F12A . 1.335(11) ?
C38 H38 . 0.950000 ?
C39 C40 . 1.4055(19) ?
C39 C46 . 1.4042(18) ?
C39 B2 . 1.637(2) ?
C40 H40 . 0.950000 ?
C40 C41 . 1.393(2) ?
C41 C42 . 1.497(2) ?
C41 C43 . 1.383(2) ?
C43 H43 . 0.950000 ?
C43 C44 . 1.386(2) ?
C44 C45 . 1.496(2) ?
C44 C46 . 1.3900(19) ?
C46 H46 . 0.950000 ?
C47 C48 . 1.3984(19) ?
C47 C54 . 1.3998(19) ?
C47 B2 . 1.6345(19) ?
C48 H48 . 0.950000 ?
C48 C49 . 1.3929(19) ?
C49 C50 . 1.496(2) ?
C49 C51 . 1.384(2) ?
C50 F19 . 1.367(3) ?
C50 F20 . 1.225(3) ?
C50 F21 . 1.408(3) ?
C50 F19A . 1.278(8) ?
C50 F20A . 1.422(8) ?
C50 F21A . 1.179(8) ?
C50 F19B . 1.195(8) ?
C50 F20B . 1.503(7) ?
C50 F21B . 1.287(8) ?
C51 H51 . 0.950000 ?
C51 C52 . 1.384(2) ?
C52 C53 . 1.495(2) ?
C52 C54 . 1.3924(19) ?
C53 F22 . 1.318(8) ?
C53 F23 . 1.344(5) ?
C53 F24 . 1.291(6) ?
C53 F22A . 1.312(13) ?
C53 F23A . 1.288(10) ?
C53 F24A . 1.330(8) ?
C54 H54 . 0.950000 ?
N1 C12 . 1.3418(19) ?
N1 C13 . 1.4863(17) ?
N1 C16 . 1.3936(17) ?
N2 C12 . 1.3445(18) ?
N2 C18 . 1.393(2) ?
N2 C20 . 1.489(2) ?
C1 C2 . 1.399(2) ?
C1 C3 . 1.4241(19) ?
C1 B1 . 1.546(2) ?
C2 H2 . 0.950000 ?
C2 C3 2_676 1.4051(19) ?
C3 C4 . 1.441(2) ?
C4 H4 . 0.950000 ?
C4 C5 . 1.350(2) ?
C5 H5 . 0.950000 ?
C5 C6 . 1.445(2) ?
C6 C7 . 1.412(2) ?
C6 C11 . 1.422(2) ?
C7 H7 . 0.950000 ?
C7 C8 . 1.377(3) ?
C8 H8 . 0.950000 ?
C8 C9 . 1.375(3) ?
C9 H9 . 0.950000 ?
C9 C10 . 1.382(2) ?
C10 H10 . 0.950000 ?
C10 C11 . 1.417(2) ?
C11 B1 . 1.532(2) ?
C12 B1 . 1.605(2) ?
C13 H13 . 1.000000 ?
C13 C14 . 1.520(2) ?
C13 C15 . 1.517(2) ?
C14 H14A . 0.980000 ?
C14 H14B . 0.980000 ?
C14 H14C . 0.980000 ?
C15 H15A . 0.980000 ?
C15 H15B . 0.980000 ?
C15 H15C . 0.980000 ?
C16 C17 . 1.490(2) ?
C16 C18 . 1.351(2) ?
C17 H17A . 0.980000 ?
C17 H17B . 0.980000 ?
C17 H17C . 0.980000 ?
C18 C19 . 1.491(2) ?
C19 H19A . 0.980000 ?
C19 H19B . 0.980000 ?
C19 H19C . 0.980000 ?
C20 H20 . 1.000000 ?
C20 C21 . 1.522(3) ?
C20 C22 . 1.514(3) ?
C21 H21A . 0.980000 ?
C21 H21B . 0.980000 ?
C21 H21C . 0.980000 ?
C22 H22A . 0.980000 ?
C22 H22B . 0.980000 ?
C22 H22C . 0.980000 ?
Cl1 C55 . 1.771(17) ?
Cl3 C55 . 1.724(16) ?
C55 H55A . 0.990000 ?
C55 H55B . 0.990000 ?
Cl1A C55A . 1.793(14) ?
Cl2A C55A . 1.746(11) ?
C55A H55C . 0.990000 ?
C55A H55D . 0.990000 ?

loop_
_geom_angle_atom_site_label_1
_geom_angle_atom_site_label_2
_geom_angle_atom_site_label_3
_geom_angle_site_symmetry_1
_geom_angle_site_symmetry_3
_geom_angle
_geom_angle_publ_flag
C24 C23 C30 . . 115.65(12) ?
C24 C23 B2 . . 126.27(12) ?
C30 C23 B2 . . 118.04(12) ?
C23 C24 H24 . . 119.000000 ?
C23 C24 C25 . . 121.98(13) ?
C25 C24 H24 . . 119.000000 ?
C24 C25 C26 . . 119.45(13) ?
C27 C25 C24 . . 121.32(13) ?
C27 C25 C26 . . 119.23(13) ?
F1 C26 C25 . . 113.5(3) ?
F1 C26 F2 . . 106.3(3) ?
F1 C26 F3 . . 107.3(3) ?
F2 C26 C25 . . 111.4(2) ?
F3 C26 C25 . . 113.3(2) ?
F3 C26 F2 . . 104.4(3) ?
F1A C26 C25 . . 110.5(6) ?
F2A C26 C25 . . 115.0(5) ?
F2A C26 F1A . . 105.7(12) ?
F2A C26 F3A . . 111.9(12) ?
F3A C26 C25 . . 110.9(7) ?
F3A C26 F1A . . 102.0(17) ?
F1B C26 C25 . . 111.1(7) ?
F1B C26 F2B . . 105.1(12) ?
F2B C26 C25 . . 113.7(5) ?
F3B C26 C25 . . 113.0(4) ?
F3B C26 F1B . . 106.7(8) ?
F3B C26 F2B . . 106.7(10) ?
C25 C27 H27 . . 121.200000 ?
C25 C27 C28 . . 117.66(13) ?
C28 C27 H27 . . 121.200000 ?
C27 C28 C29 . . 118.52(13) ?
C30 C28 C27 . . 121.09(13) ?
C30 C28 C29 . . 120.38(13) ?
F4 C29 C28 . . 111.83(15) ?
F4 C29 F5 . . 102.94(16) ?
F5 C29 C28 . . 110.57(14) ?
F6 C29 C28 . . 114.21(13) ?
F6 C29 F4 . . 108.60(17) ?
F6 C29 F5 . . 108.01(17) ?
F4A C29 C28 . . 108.2(6) ?
F5A C29 C28 . . 125.2(8) ?
F5A C29 F4A . . 105.1(13) ?
F5A C29 F6A . . 104.8(13) ?
F6A C29 C28 . . 109.2(7) ?
F6A C29 F4A . . 101.9(10) ?
F4B C29 C28 . . 126.3(11) ?
F4B C29 F5B . . 100.7(16) ?
F4B C29 F6B . . 99.2(16) ?
F5B C29 C28 . . 109.4(8) ?
F5B C29 F6B . . 114.2(12) ?
F6B C29 C28 . . 107.0(6) ?
C23 C30 H30 . . 118.900000 ?
C28 C30 C23 . . 122.23(13) ?
C28 C30 H30 . . 118.900000 ?
C32 C31 C38 . . 115.74(12) ?
C32 C31 B2 . . 123.48(12) ?
C38 C31 B2 . . 120.62(12) ?
C31 C32 H32 . . 119.000000 ?
C33 C32 C31 . . 122.07(13) ?
C33 C32 H32 . . 119.000000 ?
C32 C33 C34 . . 119.54(13) ?
C35 C33 C32 . . 121.27(13) ?
C35 C33 C34 . . 119.17(13) ?
F7 C34 C33 . . 110.1(4) ?
F8 C34 C33 . . 114.4(3) ?
F8 C34 F7 . . 104.3(5) ?
F8 C34 F9 . . 109.3(5) ?
F9 C34 C33 . . 115.1(3) ?
F9 C34 F7 . . 102.3(5) ?
F7A C34 C33 . . 113.1(4) ?
F7A C34 F8A . . 101.4(10) ?
F8A C34 C33 . . 109.5(5) ?
F9A C34 C33 . . 114.2(7) ?
F9A C34 F7A . . 107.9(10) ?
F9A C34 F8A . . 109.8(7) ?
C33 C35 H35 . . 121.200000 ?
C33 C35 C36 . . 117.67(13) ?
C36 C35 H35 . . 121.200000 ?
C35 C36 C37 . . 119.15(14) ?
C35 C36 C38 . . 121.20(14) ?
C38 C36 C37 . . 119.65(15) ?
F10 C37 C36 . . 108.7(3) ?
F11 C37 C36 . . 113.9(3) ?
F11 C37 F10 . . 102.9(5) ?
F12 C37 C36 . . 111.6(4) ?
F12 C37 F10 . . 107.0(7) ?
F12 C37 F11 . . 112.2(6) ?
F10A C37 C36 . . 116.7(5) ?
F10A C37 F11A . . 107.2(6) ?
F10A C37 F12A . . 104.0(8) ?
F11A C37 C36 . . 111.0(4) ?
F12A C37 C36 . . 115.6(4) ?
F12A C37 F11A . . 100.9(8) ?
C31 C38 H38 . . 119.000000 ?
C36 C38 C31 . . 122.03(14) ?
C36 C38 H38 . . 119.000000 ?
C40 C39 B2 . . 123.92(12) ?
C46 C39 C40 . . 115.77(12) ?
C46 C39 B2 . . 119.94(12) ?
C39 C40 H40 . . 119.100000 ?
C41 C40 C39 . . 121.74(13) ?
C41 C40 H40 . . 119.100000 ?
C40 C41 C42 . . 121.18(13) ?
C43 C41 C40 . . 121.31(13) ?
C43 C41 C42 . . 117.46(13) ?
F13 C42 F14 . . 109.98(15) ?
F13 C42 F15 . . 105.00(15) ?
F13 C42 C41 . . 113.57(13) ?
F14 C42 F15 . . 103.09(15) ?
F14 C42 C41 . . 112.25(14) ?
F15 C42 C41 . . 112.22(14) ?
C41 C43 H43 . . 121.000000 ?
C41 C43 C44 . . 118.01(13) ?
C44 C43 H43 . . 121.000000 ?
C43 C44 C45 . . 118.89(13) ?
C43 C44 C46 . . 120.94(13) ?
C46 C44 C45 . . 120.15(13) ?
F16 C45 F17 . . 106.35(14) ?
F16 C45 F18 . . 106.31(14) ?
F16 C45 C44 . . 112.41(14) ?
F17 C45 F18 . . 106.10(15) ?
F17 C45 C44 . . 112.80(13) ?
F18 C45 C44 . . 112.37(14) ?
C39 C46 H46 . . 118.900000 ?
C44 C46 C39 . . 122.21(13) ?
C44 C46 H46 . . 118.900000 ?
C48 C47 C54 . . 115.67(12) ?
C48 C47 B2 . . 123.03(12) ?
C54 C47 B2 . . 121.10(12) ?
C47 C48 H48 . . 119.000000 ?
C49 C48 C47 . . 122.10(13) ?
C49 C48 H48 . . 119.000000 ?
C48 C49 C50 . . 119.66(14) ?
C51 C49 C48 . . 121.05(14) ?
C51 C49 C50 . . 119.29(13) ?
C49 C50 F20B . . 109.6(3) ?
F19 C50 C49 . . 110.67(15) ?
F19 C50 F21 . . 96.9(2) ?
F20 C50 C49 . . 114.4(2) ?
F20 C50 F19 . . 113.4(4) ?
F20 C50 F21 . . 110.4(4) ?
F21 C50 C49 . . 109.72(17) ?
F19A C50 C49 . . 115.2(3) ?
F19A C50 F20A . . 104.4(6) ?
F20A C50 C49 . . 111.2(4) ?
F21A C50 C49 . . 119.2(4) ?
F21A C50 F19A . . 103.9(6) ?
F21A C50 F20A . . 101.0(6) ?
F19B C50 C49 . . 121.6(4) ?
F19B C50 F20B . . 98.0(6) ?
F19B C50 F21B . . 99.8(6) ?
F21B C50 C49 . . 116.7(3) ?
F21B C50 F20B . . 109.2(6) ?
C49 C51 H51 . . 121.000000 ?
C49 C51 C52 . . 117.96(13) ?
C52 C51 H51 . . 121.000000 ?
C51 C52 C53 . . 120.62(13) ?
C51 C52 C54 . . 120.82(14) ?
C54 C52 C53 . . 118.56(14) ?
F22 C53 C52 . . 113.9(4) ?
F22 C53 F23 . . 103.3(4) ?
F23 C53 C52 . . 112.4(3) ?
F24 C53 C52 . . 113.3(3) ?
F24 C53 F22 . . 108.5(5) ?
F24 C53 F23 . . 104.7(5) ?
F22A C53 C52 . . 112.1(6) ?
F22A C53 F24A . . 103.9(9) ?
F23A C53 C52 . . 111.6(5) ?
F23A C53 F22A . . 109.9(7) ?
F23A C53 F24A . . 106.8(9) ?
F24A C53 C52 . . 112.1(5) ?
C47 C54 H54 . . 118.900000 ?
C52 C54 C47 . . 122.29(13) ?
C52 C54 H54 . . 118.900000 ?
C23 B2 C31 . . 110.26(11) ?
C39 B2 C23 . . 104.13(10) ?
C39 B2 C31 . . 112.94(11) ?
C47 B2 C23 . . 113.15(11) ?
C47 B2 C31 . . 104.69(10) ?
C47 B2 C39 . . 111.89(11) ?
C12 N1 C13 . . 121.62(11) ?
C12 N1 C16 . . 110.26(12) ?
C16 N1 C13 . . 128.08(12) ?
C12 N2 C18 . . 109.29(13) ?
C12 N2 C20 . . 127.91(15) ?
C18 N2 C20 . . 122.73(14) ?
C2 C1 C3 . . 116.74(12) ?
C2 C1 B1 . . 117.46(12) ?
C3 C1 B1 . . 125.76(13) ?
C1 C2 H2 . . 117.400000 ?
C1 C2 C3 . 2_676 125.17(12) ?
C3 C2 H2 2_676 . 117.400000 ?
C1 C3 C4 . . 126.31(13) ?
C2 C3 C1 2_676 . 118.07(13) ?
C2 C3 C4 2_676 . 115.59(12) ?
C3 C4 H4 . . 113.800000 ?
C5 C4 C3 . . 132.39(14) ?
C5 C4 H4 . . 113.800000 ?
C4 C5 H5 . . 113.300000 ?
C4 C5 C6 . . 133.39(15) ?
C6 C5 H5 . . 113.300000 ?
C7 C6 C5 . . 114.63(15) ?
C7 C6 C11 . . 119.04(15) ?
C11 C6 C5 . . 126.31(14) ?
C6 C7 H7 . . 119.100000 ?
C8 C7 C6 . . 121.72(18) ?
C8 C7 H7 . . 119.100000 ?
C7 C8 H8 . . 119.900000 ?
C9 C8 C7 . . 120.13(17) ?
C9 C8 H8 . . 119.900000 ?
C8 C9 H9 . . 120.300000 ?
C8 C9 C10 . . 119.43(17) ?
C10 C9 H9 . . 120.300000 ?
C9 C10 H10 . . 118.500000 ?
C9 C10 C11 . . 122.92(17) ?
C11 C10 H10 . . 118.500000 ?
C6 C11 B1 . . 125.50(13) ?
C10 C11 C6 . . 116.73(14) ?
C10 C11 B1 . . 117.77(14) ?
N1 C12 N2 . . 106.83(13) ?
N1 C12 B1 . . 120.95(12) ?
N2 C12 B1 . . 132.05(13) ?
N1 C13 H13 . . 106.700000 ?
N1 C13 C14 . . 110.65(12) ?
N1 C13 C15 . . 111.78(12) ?
C14 C13 H13 . . 106.700000 ?
C15 C13 H13 . . 106.700000 ?
C15 C13 C14 . . 113.87(14) ?
C13 C14 H14A . . 109.500000 ?
C13 C14 H14B . . 109.500000 ?
C13 C14 H14C . . 109.500000 ?
H14A C14 H14B . . 109.500000 ?
H14A C14 H14C . . 109.500000 ?
H14B C14 H14C . . 109.500000 ?
C13 C15 H15A . . 109.500000 ?
C13 C15 H15B . . 109.500000 ?
C13 C15 H15C . . 109.500000 ?
H15A C15 H15B . . 109.500000 ?
H15A C15 H15C . . 109.500000 ?
H15B C15 H15C . . 109.500000 ?
N1 C16 C17 . . 125.37(13) ?
C18 C16 N1 . . 106.06(14) ?
C18 C16 C17 . . 128.54(14) ?
C16 C17 H17A . . 109.500000 ?
C16 C17 H17B . . 109.500000 ?
C16 C17 H17C . . 109.500000 ?
H17A C17 H17B . . 109.500000 ?
H17A C17 H17C . . 109.500000 ?
H17B C17 H17C . . 109.500000 ?
N2 C18 C19 . . 123.41(16) ?
C16 C18 N2 . . 107.55(13) ?
C16 C18 C19 . . 128.97(17) ?
C18 C19 H19A . . 109.500000 ?
C18 C19 H19B . . 109.500000 ?
C18 C19 H19C . . 109.500000 ?
H19A C19 H19B . . 109.500000 ?
H19A C19 H19C . . 109.500000 ?
H19B C19 H19C . . 109.500000 ?
N2 C20 H20 . . 107.300000 ?
N2 C20 C21 . . 110.17(17) ?
N2 C20 C22 . . 111.83(15) ?
C21 C20 H20 . . 107.300000 ?
C22 C20 H20 . . 107.300000 ?
C22 C20 C21 . . 112.60(19) ?
C20 C21 H21A . . 109.500000 ?
C20 C21 H21B . . 109.500000 ?
C20 C21 H21C . . 109.500000 ?
H21A C21 H21B . . 109.500000 ?
H21A C21 H21C . . 109.500000 ?
H21B C21 H21C . . 109.500000 ?
C20 C22 H22A . . 109.500000 ?
C20 C22 H22B . . 109.500000 ?
C20 C22 H22C . . 109.500000 ?
H22A C22 H22B . . 109.500000 ?
H22A C22 H22C . . 109.500000 ?
H22B C22 H22C . . 109.500000 ?
C1 B1 C12 . . 115.58(13) ?
C11 B1 C1 . . 129.90(13) ?
C11 B1 C12 . . 114.39(12) ?
Cl1 C55 H55A . . 108.200000 ?
Cl1 C55 H55B . . 108.200000 ?
Cl3 C55 Cl1 . . 116.4(7) ?
Cl3 C55 H55A . . 108.200000 ?
Cl3 C55 H55B . . 108.200000 ?
H55A C55 H55B . . 107.300000 ?
Cl1A C55A H55C . . 109.500000 ?
Cl1A C55A H55D . . 109.500000 ?
Cl2A C55A Cl1A . . 110.9(5) ?
Cl2A C55A H55C . . 109.500000 ?
Cl2A C55A H55D . . 109.500000 ?
H55C C55A H55D . . 108.000000 ?

loop_
_geom_torsion_atom_site_label_1
_geom_torsion_atom_site_label_2
_geom_torsion_atom_site_label_3
_geom_torsion_atom_site_label_4
_geom_torsion_site_symmetry_1
_geom_torsion_site_symmetry_2
_geom_torsion_site_symmetry_3
_geom_torsion_site_symmetry_4
_geom_torsion
_geom_torsion_publ_flag
C23 C24 C25 C26 . . . . 177.49(13) ?
C23 C24 C25 C27 . . . . -1.7(2) ?
C24 C23 C30 C28 . . . . -2.27(19) ?
C24 C23 B2 C31 . . . . 130.33(13) ?
C24 C23 B2 C39 . . . . -108.24(14) ?
C24 C23 B2 C47 . . . . 13.47(18) ?
C24 C25 C26 F1 . . . . 70.5(7) ?
C24 C25 C26 F2 . . . . -49.5(7) ?
C24 C25 C26 F3 . . . . -166.9(8) ?
C24 C25 C26 F1A . . . . 31.(2) ?
C24 C25 C26 F2A . . . . -88.(3) ?
C24 C25 C26 F3A . . . . 144.(3) ?
C24 C25 C26 F1B . . . . 109.(2) ?
C24 C25 C26 F2B . . . . -9.(3) ?
C24 C25 C26 F3B . . . . -131.0(16) ?
C24 C25 C27 C28 . . . . -0.8(2) ?
C25 C27 C28 C29 . . . . -177.14(13) ?
C25 C27 C28 C30 . . . . 1.7(2) ?
C26 C25 C27 C28 . . . . 179.94(13) ?
C27 C25 C26 F1 . . . . -110.3(7) ?
C27 C25 C26 F2 . . . . 129.8(7) ?
C27 C25 C26 F3 . . . . 12.4(8) ?
C27 C25 C26 F1A . . . . -149.(2) ?
C27 C25 C26 F2A . . . . 91.(3) ?
C27 C25 C26 F3A . . . . -37.(3) ?
C27 C25 C26 F1B . . . . -72.(2) ?
C27 C25 C26 F2B . . . . 170.(3) ?
C27 C25 C26 F3B . . . . 48.3(16) ?
C27 C28 C29 F4 . . . . -54.4(2) ?
C27 C28 C29 F5 . . . . 59.7(2) ?
C27 C28 C29 F6 . . . . -178.26(18) ?
C27 C28 C29 F4A . . . . -98.1(9) ?
C27 C28 C29 F5A . . . . 26.5(17) ?
C27 C28 C29 F6A . . . . 151.8(9) ?
C27 C28 C29 F4B . . . . -24.(2) ?
C27 C28 C29 F5B . . . . 95.8(12) ?
C27 C28 C29 F6B . . . . -140.0(11) ?
C27 C28 C30 C23 . . . . -0.2(2) ?
C29 C28 C30 C23 . . . . 178.69(13) ?
C30 C23 C24 C25 . . . . 3.20(19) ?
C30 C23 B2 C31 . . . . -52.20(15) ?
C30 C23 B2 C39 . . . . 69.23(14) ?
C30 C23 B2 C47 . . . . -169.06(11) ?
C30 C28 C29 F4 . . . . 126.70(18) ?
C30 C28 C29 F5 . . . . -119.21(18) ?
C30 C28 C29 F6 . . . . 2.9(2) ?
C30 C28 C29 F4A . . . . 83.0(9) ?
C30 C28 C29 F5A . . . . -152.3(17) ?
C30 C28 C29 F6A . . . . -27.1(9) ?
C30 C28 C29 F4B . . . . 157.(2) ?
C30 C28 C29 F5B . . . . -83.1(12) ?
C30 C28 C29 F6B . . . . 41.1(11) ?
C31 C32 C33 C34 . . . . -179.95(13) ?
C31 C32 C33 C35 . . . . 1.3(2) ?
C32 C31 C38 C36 . . . . 1.0(2) ?
C32 C31 B2 C23 . . . . -16.43(17) ?
C32 C31 B2 C39 . . . . -132.46(13) ?
C32 C31 B2 C47 . . . . 105.58(14) ?
C32 C33 C34 F7 . . . . -85.3(4) ?
C32 C33 C34 F8 . . . . 31.8(6) ?
C32 C33 C34 F9 . . . . 159.7(6) ?
C32 C33 C34 F7A . . . . 19.8(6) ?
C32 C33 C34 F8A . . . . 132.1(13) ?
C32 C33 C34 F9A . . . . -104.2(14) ?
C32 C33 C35 C36 . . . . -0.2(2) ?
C33 C35 C36 C37 . . . . 178.61(17) ?
C33 C35 C36 C38 . . . . -0.4(2) ?
C34 C33 C35 C36 . . . . -178.99(15) ?
C35 C33 C34 F7 . . . . 93.5(4) ?
C35 C33 C34 F8 . . . . -149.4(6) ?
C35 C33 C34 F9 . . . . -21.5(6) ?
C35 C33 C34 F7A . . . . -161.5(6) ?
C35 C33 C34 F8A . . . . -49.1(13) ?
C35 C33 C34 F9A . . . . 74.5(14) ?
C35 C36 C37 F10 . . . . -108.4(5) ?
C35 C36 C37 F11 . . . . 5.7(9) ?
C35 C36 C37 F12 . . . . 133.9(9) ?
C35 C36 C37 F10A . . . . -83.0(11) ?
C35 C36 C37 F11A . . . . 40.2(9) ?
C35 C36 C37 F12A . . . . 154.3(7) ?
C35 C36 C38 C31 . . . . 0.0(3) ?
C37 C36 C38 C31 . . . . -179.03(17) ?
C38 C31 C32 C33 . . . . -1.6(2) ?
C38 C31 B2 C23 . . . . 168.36(12) ?
C38 C31 B2 C39 . . . . 52.34(17) ?
C38 C31 B2 C47 . . . . -69.63(16) ?
C38 C36 C37 F10 . . . . 70.7(5) ?
C38 C36 C37 F11 . . . . -175.3(9) ?
C38 C36 C37 F12 . . . . -47.1(9) ?
C38 C36 C37 F10A . . . . 96.0(11) ?
C38 C36 C37 F11A . . . . -140.8(9) ?
C38 C36 C37 F12A . . . . -26.7(7) ?
C39 C40 C41 C42 . . . . -177.73(14) ?
C39 C40 C41 C43 . . . . -0.1(2) ?
C40 C39 C46 C44 . . . . -0.8(2) ?
C40 C39 B2 C23 . . . . -97.57(14) ?
C40 C39 B2 C31 . . . . 22.06(18) ?
C40 C39 B2 C47 . . . . 139.89(13) ?
C40 C41 C42 F13 . . . . -21.7(2) ?
C40 C41 C42 F14 . . . . 103.87(18) ?
C40 C41 C42 F15 . . . . -140.57(16) ?
C40 C41 C43 C44 . . . . -0.7(2) ?
C41 C43 C44 C45 . . . . 179.21(14) ?
C41 C43 C44 C46 . . . . 0.8(2) ?
C42 C41 C43 C44 . . . . 176.96(14) ?
C43 C41 C42 F13 . . . . 160.64(15) ?
C43 C41 C42 F14 . . . . -73.8(2) ?
C43 C41 C42 F15 . . . . 41.7(2) ?
C43 C44 C45 F16 . . . . -95.84(17) ?
C43 C44 C45 F17 . . . . 24.4(2) ?
C43 C44 C45 F18 . . . . 144.28(15) ?
C43 C44 C46 C39 . . . . -0.1(2) ?
C45 C44 C46 C39 . . . . -178.44(14) ?
C46 C39 C40 C41 . . . . 0.9(2) ?
C46 C39 B2 C23 . . . . 75.08(14) ?
C46 C39 B2 C31 . . . . -165.30(12) ?
C46 C39 B2 C47 . . . . -47.47(16) ?
C46 C44 C45 F16 . . . . 82.55(19) ?
C46 C44 C45 F17 . . . . -157.21(15) ?
C46 C44 C45 F18 . . . . -37.3(2) ?
C47 C48 C49 C50 . . . . 178.87(14) ?
C47 C48 C49 C51 . . . . -0.8(2) ?
C48 C47 C54 C52 . . . . 3.9(2) ?
C48 C47 B2 C23 . . . . -142.88(13) ?
C48 C47 B2 C31 . . . . 97.02(14) ?
C48 C47 B2 C39 . . . . -25.63(17) ?
C48 C49 C50 F19 . . . . 39.2(3) ?
C48 C49 C50 F20 . . . . -90.4(5) ?
C48 C49 C50 F21 . . . . 144.9(2) ?
C48 C49 C50 F19A . . . . -6.4(7) ?
C48 C49 C50 F20A . . . . -125.0(4) ?
C48 C49 C50 F21A . . . . 118.2(6) ?
C48 C49 C50 F19B . . . . 70.0(7) ?
C48 C49 C50 F20B . . . . -43.1(5) ?
C48 C49 C50 F21B . . . . -167.8(7) ?
C48 C49 C51 C52 . . . . 2.2(2) ?
C49 C51 C52 C53 . . . . 178.47(14) ?
C49 C51 C52 C54 . . . . -0.6(2) ?
C50 C49 C51 C52 . . . . -177.41(15) ?
C51 C49 C50 F19 . . . . -141.2(2) ?
C51 C49 C50 F20 . . . . 89.3(5) ?
C51 C49 C50 F21 . . . . -35.4(3) ?
C51 C49 C50 F19A . . . . 173.2(7) ?
C51 C49 C50 F20A . . . . 54.7(5) ?
C51 C49 C50 F21A . . . . -62.2(6) ?
C51 C49 C50 F19B . . . . -110.4(6) ?
C51 C49 C50 F20B . . . . 136.5(5) ?
C51 C49 C50 F21B . . . . 11.8(7) ?
C51 C52 C53 F22 . . . . 20.5(5) ?
C51 C52 C53 F23 . . . . 137.5(4) ?
C51 C52 C53 F24 . . . . -104.1(6) ?
C51 C52 C53 F22A . . . . -4.4(13) ?
C51 C52 C53 F23A . . . . 119.3(11) ?
C51 C52 C53 F24A . . . . -120.8(7) ?
C51 C52 C54 C47 . . . . -2.6(2) ?
C53 C52 C54 C47 . . . . 178.31(13) ?
C54 C47 C48 C49 . . . . -2.3(2) ?
C54 C47 B2 C23 . . . . 42.52(17) ?
C54 C47 B2 C31 . . . . -77.58(15) ?
C54 C47 B2 C39 . . . . 159.77(12) ?
C54 C52 C53 F22 . . . . -160.5(5) ?
C54 C52 C53 F23 . . . . -43.4(4) ?
C54 C52 C53 F24 . . . . 74.9(6) ?
C54 C52 C53 F22A . . . . 174.7(12) ?
C54 C52 C53 F23A . . . . -61.6(11) ?
C54 C52 C53 F24A . . . . 58.2(7) ?
B2 C23 C24 C25 . . . . -179.28(12) ?
B2 C23 C30 C28 . . . . 180.00(12) ?
B2 C31 C32 C33 . . . . -177.05(12) ?
B2 C31 C38 C36 . . . . 176.58(14) ?
B2 C39 C40 C41 . . . . 173.77(13) ?
B2 C39 C46 C44 . . . . -173.97(13) ?
B2 C47 C48 C49 . . . . -177.14(13) ?
B2 C47 C54 C52 . . . . 178.93(12) ?
N1 C12 B1 C1 . . . . 96.48(16) ?
N1 C12 B1 C11 . . . . -79.74(17) ?
N1 C16 C18 N2 . . . . -0.22(17) ?
N1 C16 C18 C19 . . . . -177.45(17) ?
N2 C12 B1 C1 . . . . -88.92(19) ?
N2 C12 B1 C11 . . . . 94.86(19) ?
C1 C3 C4 C5 . . . . -3.3(3) ?
C2 C1 C3 C2 . . . 2_676 1.3(2) ?
C2 C1 C3 C4 . . . . -176.62(14) ?
C2 C1 B1 C11 . . . . -178.04(14) ?
C2 C1 B1 C12 . . . . 6.44(18) ?
C2 C3 C4 C5 2_676 . . . 178.74(17) ?
C3 C1 C2 C3 . . . 2_676 -1.4(2) ?
C3 C1 B1 C11 . . . . -0.6(2) ?
C3 C1 B1 C12 . . . . -176.09(13) ?
C3 C4 C5 C6 . . . . -3.6(3) ?
C4 C5 C6 C7 . . . . -175.29(19) ?
C4 C5 C6 C11 . . . . 3.3(3) ?
C5 C6 C7 C8 . . . . 176.85(17) ?
C5 C6 C11 C10 . . . . -178.01(16) ?
C5 C6 C11 B1 . . . . 3.0(3) ?
C6 C7 C8 C9 . . . . 1.8(3) ?
C6 C11 B1 C1 . . . . -5.2(3) ?
C6 C11 B1 C12 . . . . 170.36(14) ?
C7 C6 C11 C10 . . . . 0.5(2) ?
C7 C6 C11 B1 . . . . -178.46(15) ?
C7 C8 C9 C10 . . . . -0.5(3) ?
C8 C9 C10 C11 . . . . -0.9(3) ?
C9 C10 C11 C6 . . . . 0.8(3) ?
C9 C10 C11 B1 . . . . 179.87(17) ?
C10 C11 B1 C1 . . . . 175.86(15) ?
C10 C11 B1 C12 . . . . -8.6(2) ?
C11 C6 C7 C8 . . . . -1.8(3) ?
C12 N1 C13 C14 . . . . -108.64(15) ?
C12 N1 C13 C15 . . . . 123.31(15) ?
C12 N1 C16 C17 . . . . -177.45(14) ?
C12 N1 C16 C18 . . . . 0.63(17) ?
C12 N2 C18 C16 . . . . -0.26(18) ?
C12 N2 C18 C19 . . . . 177.16(16) ?
C12 N2 C20 C21 . . . . 96.9(2) ?
C12 N2 C20 C22 . . . . -29.1(2) ?
C13 N1 C12 N2 . . . . 176.93(12) ?
C13 N1 C12 B1 . . . . -7.3(2) ?
C13 N1 C16 C17 . . . . 5.0(2) ?
C13 N1 C16 C18 . . . . -176.90(13) ?
C16 N1 C12 N2 . . . . -0.79(16) ?
C16 N1 C12 B1 . . . . 175.03(12) ?
C16 N1 C13 C14 . . . . 68.64(18) ?
C16 N1 C13 C15 . . . . -59.41(19) ?
C17 C16 C18 N2 . . . . 177.78(15) ?
C17 C16 C18 C19 . . . . 0.6(3) ?
C18 N2 C12 N1 . . . . 0.64(17) ?
C18 N2 C12 B1 . . . . -174.52(15) ?
C18 N2 C20 C21 . . . . -79.9(2) ?
C18 N2 C20 C22 . . . . 154.04(16) ?
C20 N2 C12 N1 . . . . -176.54(15) ?
C20 N2 C12 B1 . . . . 8.3(3) ?
C20 N2 C18 C16 . . . . 177.10(15) ?
C20 N2 C18 C19 . . . . -5.5(2) ?
B1 C1 C2 C3 . . . 2_676 176.25(13) ?
B1 C1 C3 C2 . . . 2_676 -176.14(13) ?
B1 C1 C3 C4 . . . . 5.9(2) ?

_shelx_res_file                  
;
TITL mo_gilliard_kkh_2_104_x2_0m_a.res in P-1
    mo_Gilliard_KKH_2_104_X2_0m.res
    created by SHELXL-2018/3 at 11:48:36 on 12-Nov-2021
REM Old TITL mo_Gilliard_KKH_2_104_X2_0m in P-1
REM SHELXT solution in P-1: R1 0.307, Rweak 0.022, Alpha 0.087
REM <I/s> 0.000 for 0 systematic absences, Orientation as input
REM Formula found by SHELXT: C52 B5 N2 F26
CELL 0.71073 12.3947 12.5964 19.1553 79.135 72.923 89.308
ZERR 1 0.0008 0.0008 0.0012 0.002 0.002 0.002
LATT 1
SFAC C H B Cl F N
UNIT 110 82 4 4 47.95 4
SIMU F19 F20 F21 F19A F20A F21A F19B > F21B
EADP F19A F19 F19B
EADP F21A F21 F21B
EADP F4 F4A F4B
EADP F6 F6A F6B
EADP F5 F5B F5A
SUMP 1 0.02 1 2 1 3 1 4
SUMP 1 0.02 1 7 1 8 1 9
SUMP 1 0.02 1 11 1 12 1 13

L.S. 10
PLAN  5
SIZE 0.283 0.304 0.455
TEMP -173.15
CONF
BOND
list 4
MORE -1
BOND $H
fmap 2
acta
REM <olex2.extras>
REM <HklSrc "%.\\mo_Gilliard_KKH_2_104_X2_0m.hkl">
REM </olex2.extras>

WGHT    0.068200    1.817800
FVAR       0.57728   0.56776   0.18574   0.25478   0.61929   0.57602   0.59411
FVAR       0.20385   0.53737   0.61102   0.83169   0.09048   0.07529   0.44510
F13   5    0.800657    0.242401    0.982144    11.00000    0.10747    0.03564 =
         0.03447    0.00150   -0.04053   -0.01111
F14   5    0.667743    0.136628    0.978614    11.00000    0.05209    0.08228 =
         0.02878    0.01875   -0.00764   -0.02130
F15   5    0.836935    0.099729    0.938448    11.00000    0.08623    0.05227 =
         0.04450   -0.00063   -0.02698    0.02948
F16   5    0.877756    0.173606    0.638188    11.00000    0.06057    0.05142 =
         0.03779   -0.02172    0.01529   -0.00985
F17   5    0.735214    0.075372    0.710638    11.00000    0.07915    0.02644 =
         0.03347   -0.00893   -0.00166   -0.01802
F18   5    0.711189    0.220341    0.639825    11.00000    0.10195    0.04526 =
         0.05040   -0.02315   -0.04713    0.01187
C23   1    0.619685    0.557210    0.769756    11.00000    0.02170    0.01660 =
         0.01973   -0.00333   -0.00516   -0.00130
C24   1    0.573590    0.588914    0.711139    11.00000    0.02532    0.01911 =
         0.02014   -0.00316   -0.00643   -0.00236
AFIX  43
H24   2    0.622763    0.605403    0.661660    11.00000   -1.20000
AFIX   0
C25   1    0.457265    0.597126    0.723061    11.00000    0.02801    0.01891 =
         0.02523   -0.00326   -0.01219   -0.00078
C26   1    0.413308    0.635989    0.658126    11.00000    0.03232    0.03162 =
         0.03097   -0.00389   -0.01597    0.00138
C27   1    0.381916    0.571311    0.793681    11.00000    0.02210    0.02002 =
         0.02949   -0.00600   -0.00866    0.00027
AFIX  43
H27   2    0.302961    0.577838    0.801723    11.00000   -1.20000
AFIX   0
C28   1    0.425751    0.535372    0.852695    11.00000    0.02202    0.01933 =
         0.02302   -0.00459   -0.00412   -0.00198
C29   1    0.345222    0.501966    0.929205    11.00000    0.02387    0.03473 =
         0.02763   -0.00484   -0.00248   -0.00151
C30   1    0.540995    0.528657    0.841121    11.00000    0.02174    0.02033 =
         0.02029   -0.00284   -0.00518   -0.00127
AFIX  43
H30   2    0.568029    0.503980    0.882649    11.00000   -1.20000
AFIX   0
C31   1    0.788103    0.609775    0.821032    11.00000    0.02082    0.02066 =
         0.01768   -0.00260   -0.00280   -0.00254
C32   1    0.720734    0.686187    0.855515    11.00000    0.02258    0.01990 =
         0.01975   -0.00202   -0.00440   -0.00106
AFIX  43
H32   2    0.649831    0.700184    0.846806    11.00000   -1.20000
AFIX   0
C33   1    0.754287    0.742324    0.902155    11.00000    0.02664    0.02051 =
         0.02022   -0.00467   -0.00267   -0.00110
C34   1    0.678466    0.822957    0.937426    11.00000    0.03709    0.02863 =
         0.03253   -0.01384   -0.01139    0.00537
C35   1    0.857340    0.726587    0.915478    11.00000    0.02712    0.03047 =
         0.02599   -0.01064   -0.00591   -0.00418
AFIX  43
H35   2    0.880243    0.765187    0.947208    11.00000   -1.20000
AFIX   0
C36   1    0.926345    0.652447    0.880937    11.00000    0.02105    0.04068 =
         0.03246   -0.01561   -0.00876    0.00027
C37   1    1.039742    0.635148    0.892698    11.00000    0.02919    0.07390 =
         0.06477   -0.04532   -0.02244    0.01214
C38   1    0.892640    0.595530    0.834883    11.00000    0.02101    0.03247 =
         0.02810   -0.01323   -0.00527    0.00134
AFIX  43
H38   2    0.942051    0.545382    0.812076    11.00000   -1.20000
AFIX   0
C39   1    0.769021    0.415359    0.780941    11.00000    0.01870    0.02084 =
         0.01846   -0.00290   -0.00367   -0.00118
C40   1    0.769633    0.357265    0.851072    11.00000    0.02448    0.02423 =
         0.01859   -0.00285   -0.00519   -0.00283
AFIX  43
H40   2    0.768582    0.395725    0.889409    11.00000   -1.20000
AFIX   0
C41   1    0.771739    0.244782    0.865853    11.00000    0.02699    0.02473 =
         0.02036    0.00148   -0.00696   -0.00388
C42   1    0.768085    0.183639    0.941620    11.00000    0.04210    0.02838 =
         0.02629    0.00183   -0.01358   -0.00408
C43   1    0.773090    0.185160    0.811971    11.00000    0.02911    0.01922 =
         0.02508    0.00000   -0.00565   -0.00324
AFIX  43
H43   2    0.775394    0.108518    0.822152    11.00000   -1.20000
AFIX   0
C44   1    0.770984    0.240542    0.742660    11.00000    0.02637    0.02174 =
         0.02084   -0.00456   -0.00326   -0.00282
C45   1    0.773918    0.177711    0.683230    11.00000    0.04662    0.02213 =
         0.02380   -0.00484   -0.00313   -0.00436
C46   1    0.769069    0.352776    0.727535    11.00000    0.02546    0.02094 =
         0.01713   -0.00201   -0.00368   -0.00188
AFIX  43
H46   2    0.767747    0.388338    0.679449    11.00000   -1.20000
AFIX   0
C47   1    0.836982    0.602599    0.680757    11.00000    0.02183    0.01969 =
         0.01919   -0.00439   -0.00449   -0.00294
C48   1    0.938178    0.558895    0.645678    11.00000    0.02512    0.01982 =
         0.02118   -0.00320   -0.00344   -0.00151
AFIX  43
H48   2    0.958605    0.491653    0.669200    11.00000   -1.20000
AFIX   0
C49   1    1.009981    0.610815    0.577346    11.00000    0.02611    0.02392 =
         0.02319   -0.00594    0.00035   -0.00245
C50   1    1.118159    0.561097    0.543219    11.00000    0.03437    0.03131 =
         0.03326   -0.00664    0.00567    0.00143
C51   1    0.983194    0.708252    0.540543    11.00000    0.02946    0.02593 =
         0.02125   -0.00102   -0.00117   -0.00579
AFIX  43
H51   2    1.030883    0.742377    0.493138    11.00000   -1.20000
AFIX   0
C52   1    0.884785    0.754469    0.574921    11.00000    0.02807    0.02166 =
         0.02342   -0.00014   -0.00681   -0.00384
C53   1    0.852480    0.861001    0.538997    11.00000    0.03458    0.02758 =
         0.03082    0.00432   -0.00814   -0.00328
C54   1    0.814637    0.703686    0.644110    11.00000    0.02214    0.02183 =
         0.02270   -0.00344   -0.00466   -0.00195
AFIX  43
H54   2    0.749342    0.738863    0.667250    11.00000   -1.20000
AFIX   0
B2    3    0.754141    0.546057    0.762623    11.00000    0.01988    0.01939 =
         0.01750   -0.00316   -0.00370   -0.00124
PART 1
F1    5    0.422863    0.567408    0.614708    21.00000    0.09116    0.04339 =
         0.04381   -0.01900   -0.04306    0.01465
F2    5    0.469106    0.728200    0.615267    21.00000    0.06465    0.04671 =
         0.06460    0.02856   -0.04565   -0.02267
F3    5    0.303986    0.661730    0.678252    21.00000    0.03526    0.10484 =
         0.04088   -0.00454   -0.01967    0.02603
F4    5    0.274077    0.580454    0.948281   111.00000    0.05003    0.05350 =
         0.03895   -0.00993    0.00778    0.02095
F5    5    0.274309    0.419073    0.931483   111.00000    0.04397    0.05712 =
         0.03657   -0.00668    0.00168   -0.03087
F6    5    0.394269    0.472059    0.981524   111.00000    0.02690    0.08237 =
         0.02094    0.00613   -0.00482   -0.00896
F7    5    0.695967    0.920113    0.890503    51.00000    0.07546    0.02634 =
         0.06006   -0.00266   -0.00949    0.01586
F8    5    0.572122    0.799922    0.951892    51.00000    0.03479    0.04857 =
         0.11845   -0.04662    0.01740   -0.00494
F9    5    0.697798    0.846507    0.996444    51.00000    0.09504    0.08430 =
         0.05903   -0.05634   -0.05093    0.05654
F10   5    1.120428    0.679329    0.828774    61.00000    0.01802    0.15615 =
         0.10507   -0.05671   -0.01266    0.00705
F11   5    1.058253    0.686599    0.940601    61.00000    0.04033    0.15775 =
         0.11409   -0.10990   -0.04657    0.03296
F12   5    1.058335    0.534071    0.907184    61.00000    0.07987    0.09475 =
         0.15712   -0.04317   -0.08909    0.04279
F19   5    1.102998    0.451248    0.554093    71.00000    0.03864    0.02519 =
         0.06514    0.00046    0.01242    0.00610
F20   5    1.199164    0.589663    0.560682    71.00000    0.02376    0.17820 =
         0.15864   -0.13797   -0.03368    0.02889
F21   5    1.141922    0.581700    0.465253    71.00000    0.06764    0.06075 =
         0.01952   -0.00063    0.00930    0.02427
F22   5    0.901915    0.886731    0.466690   101.00000    0.06840    0.07149 =
         0.03180    0.02485    0.00138    0.02194
F23   5    0.741852    0.862274    0.544559   101.00000    0.03226    0.04450 =
         0.06260    0.02296   -0.00946    0.00446
F24   5    0.869977    0.940302    0.568869   101.00000    0.13591    0.01913 =
         0.11386   -0.00149   -0.09461   -0.00186
PART 2
F1A   5    0.480203    0.607089    0.596794    31.00000    0.09255    0.07169 =
         0.02796   -0.01574   -0.03277    0.03304
F2A   5    0.407491    0.732797    0.642394    31.00000    0.08568    0.03035 =
         0.07521   -0.00987   -0.06357    0.01342
F3A   5    0.316451    0.584476    0.666798    31.00000    0.05524    0.13953 =
         0.09100    0.04980   -0.05966   -0.04557
F4A   5    0.338038    0.588240    0.965922   121.00000    0.05003    0.05350 =
         0.03895   -0.00993    0.00778    0.02095
F5A   5    0.257008    0.471029    0.941974   121.00000    0.04397    0.05712 =
         0.03657   -0.00668    0.00168   -0.03087
F6A   5    0.392652    0.426853    0.969924   121.00000    0.02690    0.08237 =
         0.02094    0.00613   -0.00482   -0.00896
F7A   5    0.571706    0.808863    0.938843   -51.00000    0.03554    0.07789 =
         0.07286   -0.05590   -0.03140    0.03093
F8A   5    0.668773    0.805986    1.010215   -51.00000    0.13249    0.09972 =
         0.03279   -0.03921   -0.03027    0.08346
F9A   5    0.709985    0.921515    0.907649   -51.00000    0.06679    0.02424 =
         0.18053   -0.03671    0.02274   -0.01083
F10A  5    1.119751    0.702292    0.851796   -61.00000    0.03468    0.07725 =
         0.16887    0.00317   -0.03891   -0.02099
F11A  5    1.034315    0.634674    0.966360   -61.00000    0.04046    0.17513 =
         0.05944   -0.05793   -0.03189    0.03331
F12A  5    1.081636    0.538556    0.884620   -61.00000    0.03757    0.06956 =
         0.11453   -0.05727   -0.04783    0.02506
F19A  5    1.141887    0.477167    0.584101    81.00000    0.03864    0.02519 =
         0.06514    0.00046    0.01242    0.00610
F20A  5    1.212339    0.634635    0.526969    81.00000    0.01513    0.01906 =
         0.04962   -0.00266    0.00761   -0.00164
F21A  5    1.132523    0.535478    0.485145    81.00000    0.06764    0.06075 =
         0.01952   -0.00063    0.00930    0.02427
F22A  5    0.930468    0.903773    0.477317  -101.00000    0.07165    0.04712 =
         0.07758    0.04179    0.03457    0.02326
F23A  5    0.757035    0.852909    0.525961  -101.00000    0.10320    0.04238 =
         0.14073    0.00793   -0.10277   -0.01074
F24A  5    0.842386    0.935024    0.581451  -101.00000    0.13633    0.04089 =
         0.04745   -0.02046   -0.03552    0.04822
PART 3
F1B   5    0.360765    0.556737    0.643517    41.00000    0.14024    0.03582 =
         0.11473   -0.01842   -0.10779    0.00229
F2B   5    0.494051    0.674264    0.594843    41.00000    0.04540    0.18866 =
         0.04115    0.05441   -0.00979    0.00998
F3B   5    0.342918    0.710659    0.668959    41.00000    0.05966    0.04343 =
         0.05916   -0.01834   -0.03894    0.03123
F4B   5    0.253703    0.530831    0.950203   131.00000    0.05003    0.05350 =
         0.03895   -0.00993    0.00778    0.02095
F5B   5    0.325665    0.394877    0.944230   131.00000    0.04397    0.05712 =
         0.03657   -0.00668    0.00168   -0.03087
F6B   5    0.393345    0.540945    0.978828   131.00000    0.02690    0.08237 =
         0.02094    0.00613   -0.00482   -0.00896
F19B  5    1.119186    0.480223    0.518964    90.35001    0.03864    0.02519 =
         0.06514    0.00046    0.01242    0.00610
F20B  5    1.174260    0.519416    0.602084    90.35001    0.01525    0.07774 =
         0.03348   -0.02730   -0.01230    0.01867
F21B  5    1.190011    0.621095    0.487524    90.35001    0.06764    0.06075 =
         0.01952   -0.00063    0.00930    0.02427

PART 0
N1    6    0.587111    0.969995    0.250744    11.00000    0.02834    0.01761 =
         0.01808   -0.00561   -0.00296   -0.00175
N2    6    0.609320    0.809066    0.305943    11.00000    0.04037    0.01749 =
         0.02489   -0.00452   -0.00082    0.00255
C1    1    0.585543    0.994011    0.431277    11.00000    0.02663    0.01861 =
         0.01832   -0.00247   -0.00631    0.00355
C2    1    0.477086    0.945657    0.450799    11.00000    0.02925    0.02002 =
         0.01864   -0.00437   -0.00726    0.00204
AFIX  43
H2    2    0.460138    0.908246    0.416356    11.00000   -1.20000
AFIX   0
C3    1    0.608782    1.051961    0.482683    11.00000    0.02690    0.02000 =
         0.01877   -0.00287   -0.00713    0.00269
C4    1    0.712034    1.112420    0.472546    11.00000    0.03136    0.02793 =
         0.02273   -0.00516   -0.00848   -0.00176
AFIX  43
H4    2    0.709858    1.148847    0.512050    11.00000   -1.20000
AFIX   0
C5    1    0.811253    1.127268    0.417732    11.00000    0.03021    0.03346 =
         0.02724   -0.00217   -0.00840   -0.00554
AFIX  43
H5    2    0.863328    1.175683    0.425017    11.00000   -1.20000
AFIX   0
C6    1    0.854785    1.084883    0.350281    11.00000    0.02719    0.03443 =
         0.02243    0.00175   -0.00608    0.00030
C7    1    0.968691    1.115904    0.310746    11.00000    0.03049    0.05337 =
         0.02801    0.00189   -0.00582   -0.00654
AFIX  43
H7    2    1.008078    1.164123    0.328372    11.00000   -1.20000
AFIX   0
C8    1    1.024196    1.078085    0.247292    11.00000    0.02890    0.06554 =
         0.02948    0.00191   -0.00014   -0.00241
AFIX  43
H8    2    1.101502    1.098638    0.222603    11.00000   -1.20000
AFIX   0
C9    1    0.967952    1.010654    0.219613    11.00000    0.03430    0.05991 =
         0.02898   -0.00842    0.00099    0.00911
AFIX  43
H9    2    1.005903    0.984890    0.175648    11.00000   -1.20000
AFIX   0
C10   1    0.855722    0.980664    0.256293    11.00000    0.03251    0.04362 =
         0.02673   -0.00798   -0.00329    0.00673
AFIX  43
H10   2    0.817601    0.934852    0.236160    11.00000   -1.20000
AFIX   0
C11   1    0.794994    1.015199    0.322582    11.00000    0.02777    0.02947 =
         0.02150   -0.00239   -0.00493    0.00494
C12   1    0.620343    0.914644    0.307314    11.00000    0.03058    0.01850 =
         0.01839   -0.00400   -0.00032    0.00169
C13   1    0.582740    1.089870    0.237633    11.00000    0.03451    0.01678 =
         0.02217   -0.00405   -0.00943   -0.00190
AFIX  13
H13   2    0.617205    1.114942    0.273149    11.00000   -1.20000
AFIX   0
C14   1    0.461048    1.123796    0.257115    11.00000    0.03791    0.02311 =
         0.03799   -0.00990   -0.01309    0.00440
AFIX 137
H14A  2    0.423813    1.100678    0.223515    11.00000   -1.50000
H14B  2    0.459819    1.202685    0.251771    11.00000   -1.50000
H14C  2    0.421063    1.089895    0.308618    11.00000   -1.50000
AFIX   0
C15   1    0.654083    1.141996    0.159898    11.00000    0.04819    0.02540 =
         0.02691    0.00089   -0.00507   -0.00898
AFIX 137
H15A  2    0.728601    1.110756    0.149150    11.00000   -1.50000
H15B  2    0.662895    1.220110    0.156801    11.00000   -1.50000
H15C  2    0.616831    1.128788    0.123537    11.00000   -1.50000
AFIX   0
C16   1    0.555592    0.899020    0.211733    11.00000    0.03111    0.02317 =
         0.02281   -0.00995   -0.00138   -0.00522
C17   1    0.518452    0.931493    0.143766    11.00000    0.04171    0.03550 =
         0.02675   -0.01311   -0.00943   -0.00515
AFIX 137
H17A  2    0.583027    0.964084    0.101832    11.00000   -1.50000
H17B  2    0.459556    0.984202    0.152581    11.00000   -1.50000
H17C  2    0.488349    0.867546    0.132189    11.00000   -1.50000
AFIX   0
C18   1    0.569447    0.798406    0.246688    11.00000    0.03797    0.02242 =
         0.02910   -0.01085    0.00098   -0.00353
C19   1    0.552499    0.692183    0.226879    11.00000    0.05892    0.02418 =
         0.05258   -0.01793   -0.00588   -0.00573
AFIX 137
H19A  2    0.523980    0.703860    0.183552    11.00000   -1.50000
H19B  2    0.497736    0.646182    0.269068    11.00000   -1.50000
H19C  2    0.624644    0.656696    0.214996    11.00000   -1.50000
AFIX   0
C20   1    0.629455    0.714356    0.359393    11.00000    0.06167    0.01903 =
         0.03310   -0.00055   -0.00267    0.01147
AFIX  13
H20   2    0.659293    0.656448    0.330528    11.00000   -1.20000
AFIX   0
C21   1    0.518451    0.670086    0.417009    11.00000    0.07901    0.02727 =
         0.04512    0.00916    0.01096    0.00812
AFIX 137
H21A  2    0.530747    0.601611    0.447099    11.00000   -1.50000
H21B  2    0.462902    0.657780    0.391688    11.00000   -1.50000
H21C  2    0.490233    0.722363    0.449337    11.00000   -1.50000
AFIX   0
C22   1    0.717986    0.741014    0.394408    11.00000    0.08164    0.03471 =
         0.04479   -0.00554   -0.02478    0.02615
AFIX 137
H22A  2    0.690093    0.795622    0.424876    11.00000   -1.50000
H22B  2    0.787521    0.769283    0.355182    11.00000   -1.50000
H22C  2    0.733643    0.675389    0.425829    11.00000   -1.50000
AFIX   0
B1    3    0.670770    0.976346    0.357689    11.00000    0.02865    0.02094 =
         0.01921   -0.00327   -0.00580    0.00507

PART 1
CL1   4    0.153020    0.202042    0.882175   141.00000    0.05722    0.11598 =
         0.08172   -0.06300   -0.02634    0.02087
CL3   4    0.129109    0.388865    0.768125   141.00000    0.05331    0.12541 =
         0.07395   -0.05482   -0.01926    0.03041
C55   1    0.069608    0.306951    0.853797   141.00000    0.04936    0.09567 =
         0.13593   -0.03147    0.02903    0.01063
AFIX  23
H55A  2   -0.002085    0.273740    0.853306   141.00000   -1.20000
H55B  2    0.050448    0.353195    0.891782   141.00000   -1.20000
AFIX   0

PART 2
CL1A  4    0.125453    0.152330    0.906409  -141.00000    0.07692    0.17365 =
         0.11413   -0.10190   -0.02975    0.00565
CL2A  4    0.099703    0.321639    0.786449  -141.00000    0.06419    0.13871 =
         0.10789   -0.08009   -0.00372    0.01286
C55A  1    0.089304    0.289478    0.881010  -141.00000    0.05364    0.13444 =
         0.08704   -0.08408    0.00572   -0.02225
AFIX  23
H55C  2    0.011151    0.299521    0.910843  -141.00000   -1.20000
H55D  2    0.140675    0.338991    0.892180  -141.00000   -1.20000
AFIX   0
HKLF 4


REM  mo_gilliard_kkh_2_104_x2_0m_a.res in P-1
REM wR2 = 0.149208, GooF = S = 1.03520, Restrained GooF = 1.04165 for all data
REM R1 = 0.052901 for 12626 Fo > 4sig(Fo) and 0.062544 for all 15059 data
REM 995 parameters refined using 123 restraints

END

WGHT      0.0682      1.8178

REM Highest difference peak  1.002,  deepest hole -0.563,  1-sigma level  0.056
Q1    1   0.6446  0.2540  0.9985  11.00000  0.05    1.00
Q2    1   0.7455  0.0988  0.9626  11.00000  0.05    0.67
Q3    1   0.8998 -0.0053  0.9865  11.00000  0.05    0.52
Q4    1   0.7149  0.2639  0.9936  11.00000  0.05    0.49
Q5    1   0.6204  0.8796  0.9056  11.00000  0.05    0.44
;
_shelx_res_checksum              86348
_shelx_hkl_file                  
;
   2   0   0 1768.42   74.89
   3   0   0 1979.70   84.99
   4   0   0  578.64   29.30
  -5   0   0    3.90    0.60
  -5   0   0    4.40    0.70
  -5   0   0    2.80    0.80
  -5   0   0    4.50    0.70
  -5   0   0    3.60    0.60
  -5   0   0    4.70    0.70
   5   0   0    4.10    0.70
   5   0   0    4.20    0.60
   5   0   0    3.90    0.60
   5   0   0    4.10    0.70
   5   0   0    5.50    0.90
   5   0   0    6.50    0.80
   6   0   0 1270.47   60.59
  -7   0   0  782.72   32.80
  -8   0   0  227.38    9.90
  -8   0   0  224.88    9.80
  -8   0   0  216.98    9.60
  -8   0   0  222.78    9.90
  -8   0   0  213.48   10.10
  -8   0   0  220.18    9.70
   8   0   0  225.48    9.80
   8   0   0  221.98    9.80
   8   0   0  221.38    9.70
   8   0   0  220.48   10.30
   8   0   0  218.38    9.90
   8   0   0  231.08    9.80
  -9   0   0  158.48    6.70
  -9   0   0  137.19    6.70
  -9   0   0  157.98    7.00
   9   0   0  154.68    7.00
   9   0   0  136.39    6.80
   9   0   0  141.89    7.00
   9   0   0  152.78    7.50
   9   0   0  155.18    7.00
   9   0   0  146.79    6.90
 -10   0   0    2.60    1.10
 -10   0   0    2.80    0.90
 -10   0   0    2.00    0.90
  10   0   0    2.70    1.00
  10   0   0    2.50    1.10
  10   0   0    1.30    1.00
  10   0   0    2.10    1.50
  10   0   0    3.80    1.20
 -11   0   0  215.68    9.70
 -11   0   0  214.38   10.00
 -11   0   0  227.28    9.70
  11   0   0  224.48   10.10
  11   0   0  215.58   10.10
  11   0   0  224.78   10.80
  11   0   0  215.98   10.20
 -12   0   0   30.40    2.30
 -12   0   0   37.90    2.50
 -12   0   0   29.10    2.60
  12   0   0   30.90    2.70
  12   0   0   30.60    2.80
  12   0   0   29.50    3.80
 -13   0   0    0.20    1.00
 -13   0   0    1.90    1.30
  13   0   0    3.40    1.40
  13   0   0    1.40    1.70
  13   0   0    1.80    1.40
  13   0   0    1.10    1.20
 -14   0   0    0.20    0.90
 -14   0   0    2.20    1.30
  14   0   0    2.90    1.30
  14   0   0    3.00    1.60
  14   0   0    3.60    1.50
  14   0   0    2.40    1.90
 -15   0   0   -0.30    0.80
  15   0   0    0.80    1.90
  15   0   0    0.80    1.40
  15   0   0   -2.20    1.30
  16   0   0    7.00    2.70
  16   0   0    7.40    2.10
  16   0   0    6.50    2.20
  16  -1   0    1.70    1.80
  16  -1   0   -0.90    1.50
  16  -1   0    4.10    2.40
  15  -1   0   -0.10    1.40
  15  -1   0    1.00    1.30
  15  -1   0   -0.30    1.70
 -15   1   0    0.40    0.70
  14  -1   0    1.00    1.30
  14  -1   0    1.10    1.40
  14  -1   0    3.20    1.60
  14  -1   0    3.20    2.10
 -14   1   0   -0.90    0.80
 -14   1   0    0.70    0.90
 -14   1   0    1.50    0.80
  13  -1   0    1.10    1.30
  13  -1   0    1.30    1.20
  13  -1   0   -0.70    1.60
  13  -1   0    1.30    1.40
 -13   1   0    0.90    0.90
 -13   1   0    0.60    0.80
  12  -1   0  123.59    6.50
  12  -1   0  138.59    6.80
  12  -1   0  137.89    8.10
 -12   1   0  136.29    6.10
 -12   1   0  120.29    6.00
  11  -1   0  138.59    7.20
  11  -1   0  129.09    6.50
  11  -1   0  115.19    6.30
  11  -1   0  134.49    6.50
 -11   1   0  121.79    6.00
 -11   1   0  137.29    6.00
  10  -1   0  171.38    7.90
  10  -1   0  169.78    7.90
  10  -1   0  159.68    7.90
  10  -1   0  155.08    7.60
  10  -1   0  173.48    8.50
  10  -1   0  163.98    7.80
 -10   1   0  169.18    7.50
 -10   1   0  167.48    7.50
 -10   1   0  176.08    8.20
   9  -1   0   36.70    2.50
   9  -1   0   44.20    2.70
   9  -1   0   39.20    2.50
   9  -1   0   36.40    2.40
   9  -1   0   41.80    3.10
  -9   1   0   43.20    2.60
  -9   1   0   35.20    2.30
  -9   1   0   37.10    2.30
   8  -1   0   60.59    3.20
   8  -1   0   57.09    3.60
   8  -1   0   53.09    3.00
   8  -1   0   55.79    3.10
   8  -1   0   56.79    3.20
   8  -1   0   58.59    3.20
  -8   1   0   53.49    3.10
  -8   1   0   54.99    2.90
  -8   1   0   59.29    3.20
  -8   1   0   57.39    2.90
  -8   1   0   52.59    3.40
   7  -1   0   47.60    2.60
   7  -1   0   49.40    3.10
   7  -1   0   45.30    2.70
   7  -1   0   48.30    2.50
   7  -1   0   49.30    2.60
   7  -1   0   45.80    2.80
  -7   1   0   45.50    2.50
  -7   1   0   44.30    2.90
  -7   1   0   43.90    2.40
  -7   1   0   46.20    2.60
  -7   1   0   47.20    2.60
   6  -1   0   72.19    3.40
   6  -1   0   65.99    3.30
   6  -1   0   68.69    3.40
   6  -1   0   67.99    3.80
   6  -1   0   70.09    3.50
   6  -1   0   68.69    3.60
  -6   1   0   74.49    3.60
  -6   1   0   73.69    3.60
  -6   1   0   72.89    3.30
  -6   1   0   62.19    3.70
  -6   1   0   68.89    3.40
  -6   1   0   76.79    3.70
   5  -1   0  160.88    6.70
   5  -1   0  148.39    6.60
   5  -1   0  155.78    6.60
   5  -1   0  147.99    6.70
   5  -1   0  148.39    6.60
  -5   1   0  151.38    6.70
  -5   1   0  144.39    6.80
  -5   1   0  153.98    6.50
  -5   1   0  154.08    6.60
  -5   1   0  150.38    6.50
   4  -1   0   69.09    3.00
   4  -1   0   65.79    3.00
   4  -1   0   61.89    3.10
   4  -1   0   62.39    2.90
   4  -1   0   58.49    2.90
   4  -1   0   65.79    3.20
  -4   1   0   61.69    2.90
  -4   1   0   62.99    3.10
  -4   1   0   63.09    2.90
  -4   1   0   62.29    3.00
  -4   1   0   65.29    2.90
   3  -1   0 4845.12  204.08
  -3   1   0 4960.40  204.18
   2  -1   0  303.17   15.70
   1  -1   0  548.95   25.00
  -1  -1   0  418.66   20.30
   1   1   0  441.06   20.30
  -2  -1   0  243.78   13.60
   2   1   0  241.28   13.40
  -3  -1   0 3945.41  173.08
   3   1   0 4296.57  172.88
  -4  -1   0    3.00    0.60
  -4  -1   0    6.00    0.70
  -4  -1   0    3.20    0.60
  -4  -1   0    6.30    0.70
  -4  -1   0    5.30    0.60
  -4  -1   0    3.70    0.60
   4   1   0    3.60    0.70
   4   1   0    3.40    0.70
   4   1   0    4.90    0.70
   4   1   0    4.80    0.60
  -5  -1   0  149.59    6.60
  -5  -1   0  153.18    6.70
  -5  -1   0  147.89    6.60
  -5  -1   0  154.98    6.70
  -5  -1   0  152.28    6.70
  -5  -1   0  146.19    6.80
   5   1   0  158.38    6.90
   5   1   0  156.48    6.70
   5   1   0  148.39    6.70
   5   1   0  152.58    6.70
   5   1   0  144.29    6.60
   6   1   0 3491.35  151.58
  -7  -1   0  656.93   27.60
  -7  -1   0  652.23   27.20
  -8  -1   0  307.47   13.80
  -8  -1   0  318.97   13.70
  -8  -1   0  330.97   13.70
  -8  -1   0  304.77   14.00
  -8  -1   0  322.97   13.50
   8   1   0  317.17   13.80
   8   1   0  317.77   13.80
   8   1   0  301.27   13.70
   8   1   0  306.77   13.60
   8   1   0  325.37   14.20
   8   1   0  334.07   13.80
  -9  -1   0    1.30    0.80
  -9  -1   0    0.80    1.00
  -9  -1   0    0.10    0.80
  -9  -1   0    0.60    0.90
   9   1   0   -0.20    0.80
   9   1   0    0.00    0.90
   9   1   0    1.30    1.00
   9   1   0    0.80    1.30
   9   1   0    2.70    1.00
   9   1   0    0.90    0.80
 -10  -1   0  109.19    5.30
 -10  -1   0  100.29    5.30
 -10  -1   0  106.09    5.50
 -10  -1   0  116.19    5.60
  10   1   0  103.69    5.50
  10   1   0  109.89    5.60
  10   1   0  109.59    5.60
  10   1   0  118.69    5.60
  10   1   0  117.19    6.20
 -11  -1   0    0.80    1.00
 -11  -1   0    2.10    1.20
 -11  -1   0    2.00    1.20
  11   1   0    1.00    1.10
  11   1   0   -0.30    1.00
  11   1   0    0.00    1.00
  11   1   0    0.40    1.20
  11   1   0    1.60    1.60
 -12  -1   0   24.30    2.00
 -12  -1   0   23.40    2.10
 -12  -1   0   26.70    2.40
  12   1   0   25.40    2.60
  12   1   0   20.00    2.30
 -13  -1   0   10.40    1.50
 -13  -1   0    7.80    1.40
 -13  -1   0   13.50    1.90
  13   1   0   10.90    1.90
  13   1   0    9.50    2.40
  13   1   0   10.50    1.80
  13   1   0    9.70    1.80
 -14  -1   0   -0.10    1.20
 -14  -1   0    2.00    1.00
 -14  -1   0   -0.10    1.00
  14   1   0   -1.30    1.40
  14   1   0    0.30    1.20
  14   1   0    0.80    1.40
  14   1   0    1.20    1.90
  15   1   0    2.80    1.70
  15   1   0    5.90    2.30
  15   1   0    4.40    1.90
  16   1   0  108.79    7.10
  16   1   0   86.79    5.70
  16   1   0   89.29    5.80
  16  -2   0    5.80    2.50
  16  -2   0    5.20    1.90
  15  -2   0    3.60    1.70
  15  -2   0    1.20    2.00
  14  -2   0    0.60    1.30
  14  -2   0    1.30    1.90
  14  -2   0    0.20    1.40
  14  -2   0    0.80    1.20
 -14   2   0    1.30    1.30
 -14   2   0    0.50    0.60
  13  -2   0    6.30    1.80
  13  -2   0    9.20    1.80
  13  -2   0    9.80    1.60
  13  -2   0   10.80    2.50
 -13   2   0   11.80    1.20
 -13   2   0    9.10    1.20
 -13   2   0    8.80    1.70
  12  -2   0    9.50    1.70
  12  -2   0    8.30    1.60
 -12   2   0    7.70    1.10
 -12   2   0    7.30    1.10
  11  -2   0    5.80    1.30
  11  -2   0    3.90    1.30
  11  -2   0    5.90    1.60
  11  -2   0    8.00    2.10
 -11   2   0    5.10    1.10
 -11   2   0    3.70    1.00
  10  -2   0  135.99    6.50
  10  -2   0  135.89    6.50
  10  -2   0  144.09    7.30
  10  -2   0  134.89    6.70
  10  -2   0  140.09    6.70
  10  -2   0  135.99    7.30
 -10   2   0  140.39    6.30
 -10   2   0  138.39    6.30
   9  -2   0  168.28    7.80
   9  -2   0  184.18    8.60
   9  -2   0  170.98    8.00
   9  -2   0  164.78    8.10
   9  -2   0  168.68    7.80
   9  -2   0  172.18    8.00
  -9   2   0  186.58    7.70
  -9   2   0  165.98    7.60
   8  -2   0    4.40    1.20
   8  -2   0    5.90    1.10
   8  -2   0    8.10    1.10
   8  -2   0    5.40    1.00
   8  -2   0    4.90    1.10
   8  -2   0    6.40    1.50
  -8   2   0    6.50    0.90
  -8   2   0    5.00    0.90
  -8   2   0    4.80    0.90
  -8   2   0    4.30    1.20
   7  -2   0  177.28    8.60
   7  -2   0  178.78    8.00
   7  -2   0  184.58    8.10
   7  -2   0  176.28    8.00
   7  -2   0  186.88    8.50
   7  -2   0  182.18    8.30
  -7   2   0  186.88    7.90
  -7   2   0  173.98    8.40
  -7   2   0  186.48    8.00
  -7   2   0  187.28    7.90
   6  -2   0  134.89    6.00
   6  -2   0  131.39    5.90
   6  -2   0  133.49    6.30
   6  -2   0  133.89    5.90
   6  -2   0  124.19    5.80
   6  -2   0  138.89    6.10
  -6   2   0  135.09    5.90
  -6   2   0  119.99    6.10
  -6   2   0  134.49    5.80
  -6   2   0  122.39    5.70
   5  -2   0 1298.77   62.49
  -5   2   0 1358.26   61.79
   4  -2   0 1010.20   49.20
  -4   2   0 1063.79   48.80
   3  -2   0 1011.10   48.10
  -3   2   0 1057.19   47.80
   2  -2   0  548.45   27.60
   1  -2   0  458.95   23.60
   0  -2   0   25.00    1.20
   0  -2   0   23.50    1.30
   0  -2   0   24.70    1.30
   0  -2   0   19.40    1.20
   0   2   0   20.00    1.20
   0   2   0   25.50    1.20
   0   2   0   23.80    1.20
   0   2   0   21.70    1.20
   0   2   0   20.00    1.20
  -1  -2   0  374.46   21.00
   1   2   0  432.76   21.50
  -2  -2   0 4097.99  174.18
   2   2   0 4167.98  173.78
  -3  -2   0   44.00    2.20
  -3  -2   0   41.20    2.30
  -3  -2   0   45.20    2.10
  -3  -2   0   47.20    2.20
   3   2   0   45.00    2.30
   3   2   0   44.30    2.30
   3   2   0   46.30    2.20
   3   2   0   45.50    2.30
   3   2   0   45.40    2.30
   3   2   0   43.20    2.30
  -4  -2   0  235.38    9.80
  -4  -2   0  223.88    9.50
  -4  -2   0  213.48    9.60
  -4  -2   0  217.18    9.60
  -4  -2   0  227.08    9.50
   4   2   0  210.58    9.50
   4   2   0  245.58    9.70
   4   2   0  222.38    9.60
   4   2   0  220.68    9.70
   4   2   0  220.28    9.60
   4   2   0  223.18    9.60
  -5  -2   0    3.90    0.70
  -5  -2   0    5.70    0.90
  -5  -2   0    3.00    0.80
  -5  -2   0    3.00    0.60
  -5  -2   0    3.90    0.70
  -5  -2   0    5.20    0.80
   5   2   0    5.00    0.90
   5   2   0    3.10    0.80
   5   2   0    3.40    0.70
   5   2   0    3.00    0.80
   5   2   0    4.30    0.90
  -6  -2   0    4.30    0.90
  -6  -2   0    4.60    0.80
  -6  -2   0    2.80    0.90
  -6  -2   0    5.80    1.00
  -6  -2   0    3.30    0.80
  -6  -2   0    5.40    1.20
   6   2   0    2.90    1.00
   6   2   0    2.00    0.80
   6   2   0    3.10    0.80
   6   2   0    4.50    1.00
   6   2   0    3.70    0.90
   6   2   0    3.30    0.90
  -7  -2   0    9.50    1.10
  -7  -2   0    8.30    1.20
  -7  -2   0    6.90    1.20
  -7  -2   0    5.70    1.30
  -7  -2   0    6.30    1.20
  -7  -2   0    7.40    1.10
   7   2   0    6.70    1.20
   7   2   0    7.70    1.20
   7   2   0    7.10    1.30
   7   2   0    5.80    1.10
   7   2   0    9.00    1.20
  -8  -2   0   34.20    2.30
  -8  -2   0   30.60    2.20
  -8  -2   0   36.10    2.60
  -8  -2   0   33.40    2.60
  -8  -2   0   36.80    2.30
  -8  -2   0   33.90    2.20
   8   2   0   40.20    2.40
   8   2   0   31.10    2.40
   8   2   0   31.50    2.70
   8   2   0   37.20    2.40
   8   2   0   34.40    2.40
   8   2   0   29.30    2.50
  -9  -2   0  336.17   14.10
  -9  -2   0  340.07   14.30
  -9  -2   0  316.27   14.20
  -9  -2   0  341.57   14.40
   9   2   0  321.07   14.30
   9   2   0  312.47   14.40
   9   2   0  304.47   14.30
   9   2   0  360.16   14.50
   9   2   0  328.87   14.40
   9   2   0  338.97   14.90
 -10  -2   0   83.49    4.30
 -10  -2   0   78.19    4.40
 -10  -2   0   91.99    4.60
 -10  -2   0   78.89    4.40
  10   2   0   89.29    5.20
  10   2   0   87.29    4.70
  10   2   0   73.89    4.60
  10   2   0   92.89    4.70
 -11  -2   0   -0.70    0.80
 -11  -2   0   -1.60    0.90
 -11  -2   0   -1.30    1.00
 -11  -2   0   -0.20    1.20
  11   2   0    1.50    1.20
  11   2   0    0.60    1.10
  11   2   0   -0.50    1.50
  11   2   0    0.20    1.30
  11   2   0   -0.50    1.00
 -12  -2   0   19.00    2.20
 -12  -2   0   21.90    2.40
 -12  -2   0   27.00    2.90
 -12  -2   0   27.90    2.20
  12   2   0   25.60    2.90
  12   2   0   27.50    2.80
  12   2   0   21.40    3.10
  12   2   0   22.20    2.60
 -13  -2   0    1.10    1.00
 -13  -2   0   -0.80    1.20
 -13  -2   0   -0.80    1.10
  13   2   0    1.80    1.70
  13   2   0    2.50    1.40
  13   2   0    0.80    1.30
 -14  -2   0   35.00    2.60
 -14  -2   0   34.00    2.70
  14   2   0   38.30    3.30
  14   2   0   34.00    4.00
  14   2   0   32.40    3.20
  14   2   0   39.30    3.30
 -15  -2   0   81.49    4.20
  15   2   0   80.39    5.20
  15   2   0   80.29    6.00
  15   2   0   79.19    5.20
  16   2   0    7.40    2.10
  16   2   0    1.80    2.40
  16  -3   0   13.40    3.30
  16  -3   0    8.70    2.20
  16  -3   0   14.60    2.70
  15  -3   0    1.30    2.10
  15  -3   0    1.70    1.60
  15  -3   0    0.20    1.50
  14  -3   0   14.50    2.00
  14  -3   0   16.00    2.40
  14  -3   0   18.20    3.10
  14  -3   0   13.40    2.40
 -14   3   0   11.50    2.00
  13  -3   0   19.80    3.10
  13  -3   0   19.10    2.10
  13  -3   0   15.20    2.20
 -13   3   0   19.90    2.40
 -13   3   0   15.10    1.30
  12  -3   0   47.90    3.60
  12  -3   0   51.09    3.30
 -12   3   0   52.09    3.10
 -12   3   0   52.39    3.50
 -12   3   0   46.60    2.70
  11  -3   0   -0.40    1.10
  11  -3   0    0.10    1.60
  11  -3   0    1.30    1.00
 -11   3   0    1.40    0.80
 -11   3   0    0.70    1.00
 -11   3   0   -0.80    0.70
  10  -3   0   94.39    5.30
  10  -3   0  111.09    6.00
  10  -3   0   96.79    5.00
  10  -3   0  102.19    5.10
 -10   3   0  103.09    4.70
 -10   3   0   99.79    4.70
   9  -3   0   46.30    3.40
   9  -3   0   46.20    3.00
   9  -3   0   44.20    2.60
   9  -3   0   46.80    2.90
   9  -3   0   47.10    2.80
   9  -3   0   41.70    2.90
  -9   3   0   45.50    2.50
  -9   3   0   46.80    2.50
   8  -3   0  268.87   12.30
   8  -3   0  271.87   11.60
   8  -3   0  269.97   12.00
   8  -3   0  266.27   11.80
   8  -3   0  263.17   11.60
  -8   3   0  270.27   11.60
  -8   3   0  272.17   11.40
  -8   3   0  271.27   11.40
  -8   3   0  259.87   12.00
   7  -3   0  251.87   11.30
   7  -3   0  256.07   11.20
   7  -3   0  260.37   11.10
   7  -3   0  249.78   11.00
  -7   3   0  261.87   10.90
  -7   3   0  262.67   10.90
  -7   3   0  248.48   11.40
   6  -3   0    0.70    0.60
   6  -3   0    1.60    0.70
   6  -3   0    1.80    0.60
   6  -3   0    3.30    0.90
   6  -3   0    0.40    0.90
  -6   3   0    1.60    0.60
  -6   3   0    1.90    0.60
  -6   3   0    0.90    0.80
   5  -3   0   35.80    2.00
   5  -3   0   26.80    1.80
   5  -3   0   30.60    2.20
   5  -3   0   33.40    2.10
   5  -3   0   31.50    1.90
   5  -3   0   32.20    2.00
  -5   3   0   35.70    2.10
  -5   3   0   31.30    1.70
  -5   3   0   30.90    1.70
  -5   3   0   33.90    1.90
   4  -3   0 1330.87   63.69
  -4   3   0 1360.96   62.69
   3  -3   0   63.19    2.90
   3  -3   0   63.49    3.00
   3  -3   0   63.89    3.10
   3  -3   0   56.39    2.80
   3  -3   0   55.69    2.90
  -3   3   0   57.19    2.90
  -3   3   0   61.39    3.10
  -3   3   0   56.79    2.80
  -3   3   0   62.69    3.00
   2  -3   0 2816.82  122.49
   1  -3   0   27.60    1.80
   1  -3   0   32.10    1.80
   1  -3   0   31.40    1.60
   1  -3   0   30.80    1.80
   1  -3   0   35.30    1.80
  -1   3   0   28.20    1.80
  -1   3   0   35.50    1.70
  -1   3   0   32.80    1.80
  -1   3   0   33.40    1.80
  -1   3   0   29.30    1.70
   0   3   0  412.86   24.10
  -1  -3   0 1443.16   65.89
   1   3   0 1416.06   65.49
  -2  -3   0  558.44   31.10
   2   3   0  602.54   31.10
  -3  -3   0  121.89    5.30
  -3  -3   0  121.29    5.50
  -3  -3   0  116.09    5.40
  -3  -3   0  125.79    5.40
  -3  -3   0  115.39    5.70
   3   3   0  120.09    5.50
   3   3   0  124.59    5.50
   3   3   0  127.79    5.50
   3   3   0  117.59    5.50
   3   3   0  117.79    5.30
   3   3   0  125.29    5.50
  -4  -3   0  274.07   12.20
  -4  -3   0  273.77   12.10
  -4  -3   0  293.27   12.20
  -4  -3   0  293.27   12.10
  -4  -3   0  294.17   12.00
   4   3   0  279.57   12.00
   4   3   0  283.27   12.20
   4   3   0  286.27   12.20
   4   3   0  288.77   12.20
   4   3   0  277.77   12.20
  -5  -3   0    1.80    0.80
  -5  -3   0    1.30    0.60
  -5  -3   0    1.60    0.70
  -5  -3   0    0.90    0.60
  -5  -3   0   -0.20    0.70
   5   3   0   -0.70    0.70
   5   3   0    0.00    0.60
   5   3   0    0.00    0.70
   5   3   0    1.00    0.80
   5   3   0    1.00    0.80
   5   3   0    0.20    0.80
  -6  -3   0  118.29    5.30
  -6  -3   0  105.99    5.30
  -6  -3   0  119.69    5.30
  -6  -3   0  111.89    5.50
  -6  -3   0  116.39    5.40
   6   3   0  120.59    5.50
   6   3   0  106.59    5.50
   6   3   0  119.59    5.60
   6   3   0  109.59    5.20
   6   3   0  105.09    5.40
   6   3   0  120.09    5.50
  -7  -3   0   -0.10    0.70
  -7  -3   0    0.70    0.80
  -7  -3   0   -0.10    0.70
  -7  -3   0   -0.80    0.70
   7   3   0    0.60    1.00
   7   3   0    0.10    0.80
   7   3   0   -0.40    0.60
   7   3   0    0.10    1.00
   7   3   0   -0.60    0.80
   7   3   0   -0.10    0.80
  -8  -3   0  105.89    4.80
  -8  -3   0   96.89    5.20
  -8  -3   0   91.09    4.90
  -8  -3   0   95.59    4.80
  -8  -3   0  102.09    5.00
   8   3   0  102.39    4.90
   8   3   0   96.19    5.10
   8   3   0  105.09    5.10
   8   3   0   95.59    5.10
   8   3   0   95.69    5.00
   8   3   0  104.69    5.40
  -9  -3   0   17.00    1.80
  -9  -3   0   19.20    1.90
  -9  -3   0   20.00    1.80
  -9  -3   0   20.30    1.70
   9   3   0   15.20    1.90
   9   3   0   17.50    1.80
   9   3   0   18.00    2.00
   9   3   0   14.40    2.10
   9   3   0   14.90    1.80
 -10  -3   0  174.08    7.80
 -10  -3   0  170.68    8.00
 -10  -3   0  161.58    8.20
 -10  -3   0  180.88    8.10
  10   3   0  183.78    8.70
  10   3   0  160.98    8.00
  10   3   0  150.98    8.20
  10   3   0  184.98    8.20
  10   3   0  171.88    8.20
 -11  -3   0    3.30    1.30
 -11  -3   0    3.80    1.30
 -11  -3   0    2.10    1.10
 -11  -3   0    3.10    1.30
  11   3   0    4.40    1.40
  11   3   0    2.00    1.20
  11   3   0    1.50    1.30
  11   3   0    3.50    1.50
  11   3   0    1.70    1.30
 -12  -3   0   13.20    1.80
 -12  -3   0   12.10    1.80
 -12  -3   0    9.40    1.70
 -12  -3   0   12.70    1.70
  12   3   0   10.80    1.90
  12   3   0   10.90    2.10
  12   3   0   10.20    1.90
  12   3   0   12.20    2.50
 -13  -3   0   -1.20    1.00
 -13  -3   0    1.30    1.20
 -13  -3   0   -2.60    1.50
 -13  -3   0   -2.00    1.10
  13   3   0   -0.60    1.40
  13   3   0    0.20    1.20
  13   3   0   -0.30    1.60
  13   3   0   -0.50    1.20
 -14  -3   0    0.00    1.00
 -14  -3   0   -1.30    1.20
  14   3   0   -0.40    1.80
  14   3   0    2.30    1.50
  14   3   0   -0.20    1.40
 -15  -3   0    0.90    1.10
  15   3   0    4.90    1.90
  15   3   0    1.20    1.70
  15   3   0    6.60    2.50
  15  -4   0   31.00    3.40
  15  -4   0   34.70    3.40
  15  -4   0   37.70    4.60
  14  -4   0    3.60    2.20
  14  -4   0    2.20    1.70
  14  -4   0    5.30    1.80
  14  -4   0    5.80    1.50
 -14   4   0    3.30    1.30
  13  -4   0    7.30    2.40
  13  -4   0    3.50    1.20
  13  -4   0    2.30    1.50
  13  -4   0    5.20    1.70
 -13   4   0    5.50    1.60
  12  -4   0  102.49    5.40
  12  -4   0  100.89    5.70
  12  -4   0  103.29    7.20
  12  -4   0  110.89    5.90
 -12   4   0  105.89    4.80
 -12   4   0  104.59    5.70
  11  -4   0    4.30    1.50
  11  -4   0    7.60    2.10
  11  -4   0    2.30    1.30
  11  -4   0    0.90    1.00
 -11   4   0    3.60    1.30
 -11   4   0    3.50    0.90
 -11   4   0    2.10    1.00
  10  -4   0    7.80    1.30
  10  -4   0   10.70    1.80
  10  -4   0    9.20    2.10
  10  -4   0    6.40    1.50
 -10   4   0    8.00    1.50
 -10   4   0    8.40    1.10
 -10   4   0    7.90    1.10
   9  -4   0    8.00    1.40
   9  -4   0    7.40    1.30
   9  -4   0    7.40    1.20
   9  -4   0    4.60    1.00
   9  -4   0    6.90    1.90
  -9   4   0    5.40    0.90
  -9   4   0    6.80    1.00
   8  -4   0  110.39    5.60
   8  -4   0  109.49    5.90
   8  -4   0  113.69    5.30
   8  -4   0  109.29    5.30
   8  -4   0  109.59    5.60
   8  -4   0  109.49    5.50
  -8   4   0  109.59    5.70
  -8   4   0  112.09    5.50
  -8   4   0  112.39    5.10
  -8   4   0  107.69    5.00
   7  -4   0   15.10    1.40
   7  -4   0   13.40    1.40
   7  -4   0   12.30    1.50
   7  -4   0   15.80    2.00
   7  -4   0   12.40    1.60
  -7   4   0   11.50    1.60
  -7   4   0   12.60    1.20
  -7   4   0   13.80    1.40
  -7   4   0   11.20    1.20
   6  -4   0   14.60    1.30
   6  -4   0   12.40    1.50
   6  -4   0   17.60    1.80
   6  -4   0   16.20    1.90
   6  -4   0   19.50    1.60
   6  -4   0   16.40    1.40
  -6   4   0   16.20    1.70
  -6   4   0   12.80    1.30
  -6   4   0   16.10    1.20
   5  -4   0  378.66   16.10
   5  -4   0  374.76   15.80
   5  -4   0  373.26   15.90
   5  -4   0  375.56   15.80
   5  -4   0  350.86   15.70
   5  -4   0  367.26   15.90
  -5   4   0  373.56   15.90
  -5   4   0  375.86   15.70
  -5   4   0  369.66   15.60
  -5   4   0  386.36   15.60
   4  -4   0    3.20    0.80
   4  -4   0    3.20    0.70
   4  -4   0    2.70    0.80
   4  -4   0    1.90    0.60
   4  -4   0    1.40    0.80
  -4   4   0    3.80    0.70
  -4   4   0    2.90    0.80
  -4   4   0    2.40    0.60
  -4   4   0    3.30    0.80
  -4   4   0    3.20    0.70
   3  -4   0   31.90    1.80
   3  -4   0   24.70    1.80
   3  -4   0   26.50    1.70
   3  -4   0   28.20    1.80
   3  -4   0   25.50    1.60
  -3   4   0   26.00    1.80
  -3   4   0   26.90    1.90
  -3   4   0   28.60    1.80
  -3   4   0   28.60    1.60
  -3   4   0   27.90    1.60
   2  -4   0  568.94   32.70
   1  -4   0   10.50    1.00
   1  -4   0   12.20    1.10
   1  -4   0    8.10    1.00
   1  -4   0    8.20    1.00
  -1   4   0    9.90    1.00
  -1   4   0    9.70    1.00
  -1   4   0   11.00    1.00
  -1   4   0    9.70    1.20
  -1   4   0    9.10    1.20
   0   4   0 2086.49   95.49
   1   4   0 1005.60   50.29
  -2  -4   0   15.10    1.40
  -2  -4   0   18.10    1.50
  -2  -4   0   18.10    1.50
  -2  -4   0   17.30    1.30
  -2  -4   0   18.20    1.30
   2   4   0   20.70    1.50
   2   4   0   20.10    1.40
   2   4   0   17.50    1.50
   2   4   0   17.70    1.50
   2   4   0   20.50    1.30
  -3  -4   0   63.89    3.40
  -3  -4   0   68.29    3.40
  -3  -4   0   67.19    3.20
  -3  -4   0   61.79    3.30
  -3  -4   0   69.29    3.40
   3   4   0   66.09    3.20
   3   4   0   57.29    3.40
   3   4   0   69.49    3.50
   3   4   0   62.39    3.40
   3   4   0   69.39    3.40
  -4  -4   0  379.16   15.70
  -4  -4   0  398.06   16.00
  -4  -4   0  382.76   15.90
  -4  -4   0  358.36   16.00
  -4  -4   0  381.26   15.90
   4   4   0  366.46   16.00
   4   4   0  355.56   16.00
   4   4   0  373.46   16.00
  -5  -4   0  216.48    9.00
  -5  -4   0  214.88    9.20
  -5  -4   0  193.88    9.20
  -5  -4   0  208.38    8.90
  -5  -4   0  195.08    9.10
   5   4   0  196.68    9.20
   5   4   0  205.98    9.00
   5   4   0  189.78    9.20
   5   4   0  210.98    9.20
   5   4   0  213.88    9.20
   5   4   0  210.18    9.20
  -6  -4   0  137.69    6.20
  -6  -4   0  131.29    6.40
  -6  -4   0  142.49    6.30
  -6  -4   0  133.79    6.60
  -6  -4   0  138.79    6.50
   6   4   0  140.89    6.50
   6   4   0  137.49    6.50
   6   4   0  131.89    6.50
   6   4   0  147.59    6.60
   6   4   0  129.49    6.50
   6   4   0  133.89    6.20
  -7  -4   0  119.49    5.80
  -7  -4   0  124.19    6.00
  -7  -4   0  116.49    6.00
  -7  -4   0  124.19    5.70
  -7  -4   0  118.69    5.80
   7   4   0  118.89    6.00
   7   4   0  113.69    5.60
   7   4   0  114.09    5.90
   7   4   0  129.29    5.90
   7   4   0  120.09    6.00
   7   4   0  122.49    5.90
  -8  -4   0  223.68    9.50
  -8  -4   0  225.68    9.70
  -8  -4   0  222.18    9.50
  -8  -4   0  204.18    9.60
   8   4   0  214.78   10.00
   8   4   0  195.78    9.80
   8   4   0  220.58    9.80
   8   4   0  228.78    9.80
   8   4   0  190.98    9.70
   8   4   0  201.28    9.50
  -9  -4   0    0.30    0.90
  -9  -4   0    0.90    1.00
  -9  -4   0   -0.20    0.90
  -9  -4   0    0.00    0.90
   9   4   0    0.80    1.10
   9   4   0    0.40    1.00
   9   4   0    0.10    0.90
   9   4   0   -1.70    1.00
 -10  -4   0    0.10    1.10
 -10  -4   0    0.80    1.00
 -10  -4   0    0.30    1.00
 -10  -4   0    1.90    1.10
  10   4   0   -2.70    1.00
  10   4   0    0.50    1.00
  10   4   0    1.00    1.20
  10   4   0    2.00    1.30
  10   4   0   -2.10    1.30
 -11  -4   0   29.30    2.40
 -11  -4   0   34.10    2.70
 -11  -4   0   27.80    2.40
  11   4   0   29.50    2.90
  11   4   0   28.50    2.40
  11   4   0   23.60    3.10
  11   4   0   29.70    2.70
  11   4   0   28.20    2.70
 -12  -4   0   -1.70    1.00
 -12  -4   0    1.00    1.20
 -12  -4   0    1.60    1.20
  12   4   0    2.00    1.40
  12   4   0   -0.60    1.70
  12   4   0    1.20    1.30
 -13  -4   0   -1.90    1.00
 -13  -4   0   -0.10    1.10
 -13  -4   0   -0.80    1.20
  13   4   0   -0.90    1.30
  13   4   0    0.40    1.30
  13   4   0    0.90    1.60
  13   4   0    0.20    1.60
 -14  -4   0   37.00    2.70
 -14  -4   0   27.10    2.90
  14   4   0   33.20    3.40
  14   4   0   31.00    3.20
  14   4   0   29.50    3.70
 -15  -4   0    1.80    1.20
  15   4   0    5.70    4.00
  15   4   0    0.30    1.80
  15   4   0    3.20    2.00
  15  -5   0   16.60    3.40
  15  -5   0   15.20    2.70
  15  -5   0   20.80    3.50
  14  -5   0    9.30    1.70
  14  -5   0    8.20    2.10
  14  -5   0   10.40    2.10
  14  -5   0    6.90    2.50
  13  -5   0    2.70    1.20
  13  -5   0    1.80    2.20
  13  -5   0    5.50    1.90
  13  -5   0    0.80    1.50
 -13   5   0    1.90    1.40
  12  -5   0    0.50    1.50
  12  -5   0    1.40    1.80
  12  -5   0   -0.60    1.20
  12  -5   0    1.00    1.10
 -12   5   0   -0.50    1.10
 -12   5   0    0.20    0.60
 -12   5   0   -0.10    0.50
  11  -5   0  186.58    8.70
  11  -5   0  187.28    9.80
  11  -5   0  192.18    9.20
  11  -5   0  183.78    9.20
 -11   5   0  179.48    9.00
 -11   5   0  195.68    8.20
  10  -5   0  160.08    8.20
  10  -5   0  176.98    8.90
  10  -5   0  166.88    8.30
  10  -5   0  175.38    7.90
 -10   5   0  169.68    7.50
 -10   5   0  158.48    8.10
 -10   5   0  182.98    7.60
   9  -5   0  312.57   14.60
   9  -5   0  302.97   13.80
   9  -5   0  322.27   14.10
   9  -5   0  309.57   14.20
   9  -5   0  333.77   13.80
  -9   5   0  319.47   13.40
  -9   5   0  319.77   13.50
   8  -5   0   22.70    2.60
   8  -5   0   19.90    2.40
   8  -5   0   19.40    1.80
   8  -5   0   23.60    2.30
  -8   5   0   20.90    2.30
  -8   5   0   23.00    1.60
  -8   5   0   23.00    1.60
   7  -5   0   39.80    2.60
   7  -5   0   36.00    2.30
   7  -5   0   40.10    2.40
   7  -5   0   39.40    2.80
   7  -5   0   34.60    2.60
   7  -5   0   39.40    3.00
  -7   5   0   36.70    2.10
  -7   5   0   38.30    2.20
   6  -5   0    6.20    1.40
   6  -5   0    4.80    0.90
   6  -5   0    6.70    1.50
   6  -5   0   11.10    1.40
   6  -5   0    6.60    1.10
   6  -5   0    8.60    1.40
  -6   5   0    5.80    1.20
  -6   5   0    5.70    0.90
  -6   5   0    6.90    0.90
   5  -5   0  347.77   14.70
   5  -5   0  334.57   15.00
   5  -5   0  363.16   14.90
   5  -5   0  335.77   14.90
   5  -5   0  332.07   14.60
  -5   5   0  347.37   14.50
  -5   5   0  321.57   14.70
  -5   5   0  336.67   14.80
  -5   5   0  357.06   14.40
  -5   5   0  351.86   14.70
   4  -5   0  175.68    7.70
   4  -5   0  168.78    7.60
   4  -5   0  184.38    7.90
   4  -5   0  160.08    7.80
   4  -5   0  174.88    7.90
  -4   5   0  170.78    7.50
  -4   5   0  175.48    7.70
  -4   5   0  178.18    7.80
  -4   5   0  162.58    7.70
  -4   5   0  166.98    7.50
   3  -5   0   12.30    1.40
   3  -5   0   15.20    1.60
   3  -5   0   13.00    1.20
   3  -5   0   11.30    1.30
   3  -5   0   15.00    1.60
  -3   5   0   13.80    1.20
  -3   5   0   15.10    1.30
  -3   5   0   14.00    1.50
  -3   5   0   12.20    1.30
  -3   5   0   12.70    1.40
  -2   5   0  628.04   26.20
   1  -5   0    9.30    1.30
   1  -5   0    9.10    1.20
   1  -5   0   11.20    1.30
   1  -5   0   10.80    1.10
  -1   5   0    9.80    1.10
  -1   5   0    9.10    1.20
  -1   5   0   10.00    1.10
  -1   5   0   10.50    1.30
  -1   5   0   10.70    1.30
   0  -5   0    0.50    0.60
   0  -5   0    1.00    0.80
   0  -5   0   -0.40    0.60
   0  -5   0    0.10    0.70
   0   5   0    0.10    0.70
   0   5   0   -0.20    0.60
   0   5   0    0.00    0.70
   0   5   0    1.80    0.70
   0   5   0    1.10    0.60
  -1  -5   0  110.99    5.20
  -1  -5   0  119.59    5.30
  -1  -5   0  113.99    5.50
  -1  -5   0  112.59    5.50
  -1  -5   0  113.39    5.40
   1   5   0  105.69    5.40
   1   5   0  119.09    5.50
   1   5   0  117.29    5.30
   1   5   0  108.69    5.50
   2   5   0  595.64   25.10
  -3  -5   0  162.78    7.90
  -3  -5   0  180.98    7.90
  -3  -5   0  159.68    7.70
  -3  -5   0  174.38    7.90
  -3  -5   0  180.08    7.70
   3   5   0  172.38    7.70
   3   5   0  184.68    7.90
   3   5   0  162.78    7.90
   3   5   0  160.48    7.90
   3   5   0  189.08    8.00
  -4  -5   0   50.89    2.70
  -4  -5   0   47.90    3.10
  -4  -5   0   48.10    2.90
  -4  -5   0   50.79    3.00
  -4  -5   0   54.09    3.10
   4   5   0   45.00    2.70
   4   5   0   52.69    2.90
   4   5   0   57.59    3.10
   4   5   0   51.99    3.10
   4   5   0   51.19    3.10
   4   5   0   52.69    3.00
  -5  -5   0 1070.89   59.59
   5   5   0 1091.99   57.19
  -6  -5   0  350.66   15.00
  -6  -5   0  325.77   14.70
  -6  -5   0  317.77   14.90
  -6  -5   0  356.86   14.50
  -6  -5   0  361.06   14.80
   6   5   0  328.97   14.60
   6   5   0  324.47   14.90
   6   5   0  364.86   14.90
   6   5   0  329.37   14.90
  -7  -5   0    7.30    1.50
  -7  -5   0    8.90    1.20
  -7  -5   0   10.00    1.60
  -7  -5   0   10.90    1.60
  -7  -5   0   10.10    1.40
   7   5   0   10.30    1.60
   7   5   0    8.00    1.60
   7   5   0   11.40    1.70
   7   5   0    8.90    1.30
   7   5   0    9.50    1.60
   7   5   0   14.10    1.80
  -8  -5   0   14.20    1.80
  -8  -5   0   13.80    1.50
  -8  -5   0   13.20    1.70
  -8  -5   0   14.20    1.60
   8   5   0   12.50    1.80
   8   5   0   10.20    1.50
   8   5   0   12.50    1.90
   8   5   0   10.10    1.70
   8   5   0   10.00    1.70
  -9  -5   0   43.10    2.80
  -9  -5   0   41.50    2.90
  -9  -5   0   49.99    3.20
  -9  -5   0   45.40    2.90
   9   5   0   43.30    3.40
   9   5   0   44.50    3.20
   9   5   0   44.70    3.10
   9   5   0   40.60    2.90
   9   5   0   46.10    3.40
 -10  -5   0   17.60    1.90
 -10  -5   0   17.00    1.90
 -10  -5   0   11.80    1.80
  10   5   0   14.60    2.00
  10   5   0   16.90    2.40
  10   5   0   15.90    2.20
  10   5   0   15.70    2.20
  10   5   0   16.00    2.60
 -11  -5   0  182.48    8.30
 -11  -5   0  184.68    8.30
 -11  -5   0  176.28    8.50
  11   5   0  163.68    8.30
  11   5   0  183.98    9.20
  11   5   0  176.98    8.70
  11   5   0  173.88    8.60
  11   5   0  155.48    8.70
 -12  -5   0    2.20    1.30
 -12  -5   0    0.70    1.10
 -12  -5   0    0.80    1.20
  12   5   0    2.60    1.50
  12   5   0   -0.40    1.60
  12   5   0    1.10    1.40
  12   5   0   -0.10    1.40
 -13  -5   0   -1.20    1.00
 -13  -5   0    0.90    1.30
 -13  -5   0    0.10    1.30
  13   5   0   -1.10    1.30
  13   5   0   -0.80    1.30
  13   5   0   -0.50    1.70
  13   5   0    1.50    1.40
 -14  -5   0    7.20    1.60
 -14  -5   0    3.10    1.60
 -14  -5   0    8.70    1.70
  14   5   0    8.10    2.40
  14   5   0   13.60    2.50
  14   5   0    7.40    2.00
 -15  -5   0   -0.70    1.20
  15   5   0    2.70    2.40
  15   5   0   -1.70    1.60
  15   5   0    1.70    1.90
  15  -6   0   23.00    3.20
  15  -6   0   32.10    4.40
  15  -6   0   22.80    3.20
  14  -6   0   32.10    4.20
  14  -6   0   25.80    3.30
  14  -6   0   28.10    3.30
  13  -6   0   17.70    2.10
  13  -6   0   21.60    3.30
  13  -6   0   13.90    2.50
 -13   6   0   16.30    2.30
  12  -6   0   58.69    4.20
  12  -6   0   53.89    3.50
  12  -6   0   57.49    4.70
  12  -6   0   52.99    4.10
 -12   6   0   51.59    3.80
  11  -6   0  285.07   14.40
  11  -6   0  315.37   14.90
  11  -6   0  317.47   13.70
  11  -6   0  311.87   14.20
 -11   6   0  293.67   14.00
 -11   6   0  327.47   13.10
  10  -6   0   46.00    3.00
  10  -6   0   47.30    3.90
  10  -6   0   46.90    3.40
  10  -6   0   42.60    3.40
 -10   6   0   45.70    2.50
 -10   6   0   45.20    2.70
 -10   6   0   43.20    3.30
   9  -6   0    7.70    2.00
   9  -6   0    6.20    1.60
   9  -6   0    4.50    1.10
   9  -6   0    5.70    1.50
  -9   6   0    4.20    1.20
  -9   6   0    5.30    0.90
  -9   6   0    4.60    1.00
   8  -6   0   -0.70    1.40
   8  -6   0   -1.40    0.60
   8  -6   0    0.40    0.90
   8  -6   0    0.00    1.10
   8  -6   0   -0.70    1.20
  -8   6   0    0.20    0.70
  -8   6   0   -1.50    0.70
  -8   6   0   -1.70    0.90
   7  -6   0    5.30    1.20
   7  -6   0    4.40    1.30
   7  -6   0    4.50    1.10
   7  -6   0    4.70    1.40
   7  -6   0    5.50    1.50
  -7   6   0    4.80    0.80
  -7   6   0    5.40    1.00
  -7   6   0    6.00    1.30
   6  -6   0   11.30    1.80
   6  -6   0   13.50    1.70
   6  -6   0   11.30    1.50
   6  -6   0   12.60    1.70
   6  -6   0   11.20    1.70
   6  -6   0   11.00    1.40
  -6   6   0   12.30    1.40
  -6   6   0   11.10    1.60
  -6   6   0   11.10    1.50
  -6   6   0   10.70    1.20
  -6   6   0   12.00    1.30
   5  -6   0 1184.18   65.29
  -5   6   0 1240.78   63.39
   4  -6   0   88.79    4.80
   4  -6   0   88.79    4.60
   4  -6   0   97.59    4.80
   4  -6   0   90.89    4.80
   4  -6   0   86.59    4.40
  -4   6   0   90.69    4.50
  -4   6   0   88.09    4.30
  -4   6   0   86.09    4.50
  -4   6   0   94.99    4.70
  -4   6   0   91.29    4.30
   3  -6   0 1505.25   76.69
   2  -6   0   78.39    4.40
   2  -6   0   85.99    4.30
   2  -6   0   75.69    4.00
   2  -6   0   90.59    4.40
   2  -6   0   86.19    4.50
  -2   6   0   83.19    4.00
  -2   6   0   76.69    4.10
  -2   6   0   79.59    4.30
  -2   6   0   83.59    4.10
  -2   6   0   82.39    4.30
   1  -6   0   80.39    4.10
   1  -6   0   88.09    4.50
   1  -6   0   85.99    4.60
   1  -6   0   78.99    4.40
   1  -6   0   84.99    4.30
  -1   6   0   82.89    4.40
  -1   6   0   83.59    4.30
  -1   6   0   89.69    4.30
  -1   6   0   85.29    4.40
  -1   6   0   84.69    4.20
   0   6   0 1380.16   72.09
   0   6   0 1527.75   75.49
  -1  -6   0  131.19    6.40
  -1  -6   0  141.29    6.50
  -1  -6   0  133.69    6.30
  -1  -6   0  131.79    6.20
   1   6   0  129.79    6.50
   1   6   0  134.99    6.30
   1   6   0  132.99    6.50
   1   6   0  134.09    6.40
   1   6   0  132.89    6.20
  -2  -6   0  552.34   24.00
  -2  -6   0  572.34   23.80
  -2  -6   0  584.44   24.00
   2   6   0  570.34   24.10
   2   6   0  553.74   24.10
  -3  -6   0  227.88    9.50
  -3  -6   0  222.58    9.80
  -3  -6   0  224.28    9.80
  -3  -6   0  197.08    9.70
  -3  -6   0  202.88    9.50
   3   6   0  218.38    9.80
   3   6   0  219.88    9.60
   3   6   0  206.28    9.80
[truncated: 27,211,445 more chars]
